# Supplementary material for: Inhibition of histone H3K27 demethylases selectively modulates inflammatory phenotypes of natural killer cells
Source: J Biol Chem. 2018 Jan 4;293(7):2422–37. doi: 10.1074/jbc.RA117.000698 (PMC5818173; doi:10.1074/jbc.RA117.000698)
Supplement: Supporting Information [file supp_RA117.000698_133519_1_supp_42997_p1bs8z.xlsx]

## Sheet: All_sig_genes
Gene	baseMean	log2FoldChange	lfcSE	stat	pvalue	padj
MT1H	6394.71	10.1695	0.502059	20.2556	3.17097e-91	8.72282e-88
MT1E	7901.26	8.07535	0.38361	21.0509	2.24217e-98	9.25177e-95
MT1X	11894.1	7.73326	0.358154	21.592	2.13717e-103	1.1758e-99
MT1G	13440	7.17693	0.583102	12.3082	8.18438e-35	2.36988e-32
MT1L	129.356	6.05145	0.517473	11.6942	1.36398e-31	2.96217e-29
MT1F	5751.8	5.99139	0.424097	14.1274	2.57432e-45	1.51747e-42
MT1M	685.516	5.94107	0.602015	9.86864	5.69286e-23	6.75976e-21
MT2A	34378.4	5.77973	0.429762	13.4487	3.13393e-41	1.39798e-38
NGFR	127.363	4.42446	0.457501	9.67093	4.00733e-22	4.32294e-20
SLC30A1	8351.9	4.3812	0.150736	29.0654	9.84393e-186	1.62474e-181
YPEL4	242.833	3.94413	0.37452	10.5312	6.20602e-26	8.91999e-24
MT2P1	215.626	3.83943	0.619607	6.19656	5.77092e-10	1.29414e-08
SLC6A4	91.697	3.83774	0.510619	7.51587	5.65349e-14	2.41113e-12
MXI1	935.018	3.55772	0.249831	14.2405	5.13629e-46	3.39098e-43
MT1HL1	30.9919	3.552	0.639485	5.55448	2.78439e-08	4.47e-07
CHMP4BP1	22.9834	3.5272	0.638022	5.52833	3.23287e-08	5.11097e-07
CREBRF	5485.05	3.38332	0.173875	19.4584	2.47421e-84	5.83383e-81
MIR210HG	104.115	3.38186	0.457196	7.39696	1.39335e-13	5.5549e-12
VEGFA	790.985	3.26081	0.269334	12.1069	9.70803e-34	2.50361e-31
AK4	98.678	3.25456	0.480336	6.77559	1.23903e-11	3.67149e-10
PPP1R15A	3686.8	3.2475	0.144616	22.4561	1.11669e-111	9.21545e-108
MT1XP1	38.2764	3.18437	0.619844	5.13737	2.78605e-07	3.64373e-06
MT1DP	19.3831	3.1643	0.644353	4.91082	9.07e-07	1.05939e-05
DFNB31	372.964	3.12441	0.315759	9.89492	4.37942e-23	5.23786e-21
PER1	2129.42	3.11985	0.181782	17.1626	5.05805e-66	9.27591e-63
RRAGD	184.55	3.06605	0.411603	7.44905	9.4017e-14	3.86847e-12
KLHL24	5001.73	3.04493	0.149161	20.4137	1.26476e-92	4.17498e-89
RGS1	2743.82	2.99655	0.220111	13.6138	3.31598e-42	1.65849e-39
RAB38	414.912	2.98426	0.283378	10.531	6.21508e-26	8.91999e-24
KLHL21	3353.97	2.93655	0.164549	17.846	3.10239e-71	6.40062e-68
MYLIP	1646.3	2.92483	0.20143	14.5204	9.00451e-48	7.07712e-45
DRD4	47.226	2.91371	0.569433	5.11686	3.10664e-07	4.02158e-06
RASGEF1B	1856.79	2.90681	0.174681	16.6407	3.53359e-62	5.8322e-59
MT1JP	16.6075	2.90394	0.647143	4.48732	7.21259e-06	6.86528e-05
SLC26A11	1435.39	2.89053	0.212618	13.5949	4.2907e-42	2.08288e-39
ANKRD37	128.066	2.88778	0.399949	7.22036	5.18515e-13	1.94061e-11
HDAC5	2623.1	2.721	0.176663	15.4021	1.58324e-53	1.86653e-50
HCAR2	143.396	2.71839	0.461857	5.88577	4e-09	7.54242e-08
HERC5	1089.32	2.71213	0.222972	12.1636	4.85969e-34	1.31686e-31
IL8	410.337	2.68452	0.31119	8.62662	6.31932e-18	4.27461e-16
NR1D2	3657.58	2.68165	0.170965	15.6854	1.90444e-55	2.41791e-52
PPFIA4	87.5557	2.65054	0.509031	5.20703	1.91883e-07	2.62171e-06
ARG1	100.301	2.64832	0.456918	5.79605	6.78942e-09	1.24e-07
RGS2	496.857	2.64232	0.23885	11.0627	1.90345e-28	3.34217e-26
RGCC	1343.79	2.6377	0.175592	15.0218	5.2862e-51	5.13228e-48
NDRG1	3673.24	2.57648	0.18324	14.0607	6.61926e-45	3.76727e-42
SDCBP2	49.6488	2.56834	0.599659	4.28301	1.84383e-05	0.000157437
CCNG1	2345.16	2.55153	0.175002	14.58	3.76581e-48	3.10773e-45
METRNL	4094.99	2.50159	0.176316	14.1881	1.08576e-45	6.63721e-43
TAS2R20	29.1618	2.50074	0.615215	4.06482	4.80691e-05	0.000370912
OTUD3	1494.77	2.49153	0.208856	11.9294	8.31553e-33	2.01835e-30
GPR183	520.259	2.4776	0.315749	7.84672	4.27057e-15	2.13593e-13
NR1D1	228.497	2.47548	0.365458	6.77363	1.25588e-11	3.71475e-10
BNIP3L	1745.79	2.45949	0.168081	14.6328	1.73555e-48	1.50764e-45
TREM1	26.3564	2.45649	0.639894	3.8389	0.000123585	0.000856689
CD163	25.2445	2.42976	0.626916	3.87574	0.000106301	0.00075284
CXCR4	9774.93	2.4242	0.146321	16.5677	1.19374e-61	1.79115e-58
NPC1	7596.69	2.42046	0.169313	14.2957	2.32645e-46	1.66948e-43
GOLGA8EP	12.2914	2.4184	0.647437	3.73534	0.000187462	0.00123073
CTA-363E19.2	45.8603	2.41546	0.620699	3.89152	9.96192e-05	0.000709937
PNMA2	18.498	2.40769	0.635099	3.79106	0.000150008	0.00101429
SDCBP	5977.44	2.39797	0.15868	15.112	1.34942e-51	1.39201e-48
FNIP1	1907.59	2.38958	0.17749	13.4632	2.57569e-41	1.18088e-38
ENO2	2988.43	2.36836	0.180981	13.0862	3.9494e-39	1.38691e-36
SESTD1	856.562	2.33479	0.21823	10.6988	1.03159e-26	1.57652e-24
FBXO32	819.922	2.33348	0.211723	11.0214	3.01376e-28	5.18146e-26
AC003104.1	34.1154	2.31468	0.608124	3.80626	0.000141083	0.00096222
RBM44	95.2397	2.31244	0.471646	4.90291	9.44261e-07	1.09831e-05
RBM38	3943.45	2.30017	0.165757	13.8768	8.76138e-44	4.66473e-41
TFAP4	536.29	2.27964	0.282636	8.06567	7.28369e-16	3.95451e-14
FLCN	2243.33	2.27162	0.179607	12.6477	1.15133e-36	3.58542e-34
DDIT3	1350.56	2.26933	0.215316	10.5395	5.6792e-26	8.29515e-24
EPG5	5674.81	2.25563	0.191184	11.7982	3.9865e-32	9.39959e-30
FAM102B	3858.14	2.25021	0.176777	12.7291	4.07768e-37	1.31965e-34
IRS2	784.542	2.21649	0.193273	11.4682	1.9056e-30	3.88295e-28
CALCR	11.3466	2.21587	0.644991	3.43551	0.000591441	0.00333165
NFIL3	1076.84	2.21057	0.187408	11.7955	4.11688e-32	9.57029e-30
PI4K2A	2798.68	2.20854	0.196833	11.2203	3.24012e-29	6.07707e-27
CCNG2	1308.43	2.19756	0.196088	11.2071	3.76513e-29	6.98241e-27
DENND5B	119.826	2.19484	0.390567	5.61962	1.91379e-08	3.16821e-07
DDX3Y	6642.32	2.19434	0.163566	13.4156	4.8976e-41	2.12724e-38
HK2	401.905	2.18576	0.381111	5.73523	9.73806e-09	1.7089e-07
PNRC1	5973.22	2.18182	0.159883	13.6464	2.12207e-42	1.09452e-39
ABCG1	248.711	2.17859	0.312111	6.98018	2.94798e-12	9.77037e-11
BNIP3	326.737	2.17789	0.265131	8.21441	2.13215e-16	1.26133e-14
TXNDC16	498.473	2.17455	0.2455	8.85762	8.17421e-19	6.30445e-17
DGKD	6647.98	2.16821	0.165303	13.1166	2.64612e-39	9.70536e-37
TINCR	57.0221	2.16602	0.507333	4.26943	1.95977e-05	0.000166133
DUSP10	2882.65	2.16158	0.165142	13.0892	3.79383e-39	1.36124e-36
ST8SIA6	624.08	2.15322	0.321026	6.70732	1.9823e-11	5.68018e-10
LILRB3	56.8653	2.15221	0.513514	4.19114	2.7756e-05	0.000228485
OTUD1	716.487	2.14264	0.221169	9.6878	3.39756e-22	3.68925e-20
2005-03-01	1254.29	2.13522	0.193462	11.0369	2.53654e-28	4.4069e-26
P4HA1	1327.98	2.13427	0.229781	9.2883	1.56767e-20	1.42953e-18
BRI3	1093.95	2.10523	0.198125	10.6258	2.26172e-26	3.39361e-24
VWA3B	13.3631	2.09833	0.642221	3.2673	0.00108578	0.0056497
HMGB2	4542.08	2.09698	0.183257	11.4428	2.55456e-30	5.14183e-28
FAM46C	1892.1	2.09639	0.179513	11.6782	1.64683e-31	3.44062e-29
MAFG	1701.44	2.09258	0.189047	11.0691	1.77238e-28	3.14551e-26
HSD17B13	26.2466	2.08393	0.624741	3.33567	0.000850931	0.00456884
RHOBTB3	1190.99	2.0834	0.193892	10.7452	6.24496e-27	9.81649e-25
DNAJB9	1483.51	2.08236	0.221671	9.39393	5.78005e-21	5.64496e-19
ACAP2-IT1	21.106	2.07646	0.621582	3.34061	0.000835937	0.00449858
RN7SL280P	67.8848	2.07008	0.49265	4.20193	2.64644e-05	0.000219274
TCP10L	10.0988	2.0589	0.645982	3.18724	0.00143638	0.00715157
WDFY1	2828.76	2.05824	0.170414	12.0779	1.38202e-33	3.50926e-31
AGPAT4	2587.92	2.05727	0.21613	9.51867	1.75411e-21	1.79824e-19
POU3F1	97.2231	2.05712	0.492191	4.17952	2.92131e-05	0.000239249
YPEL2	746.056	2.05297	0.230132	8.92087	4.62634e-19	3.67105e-17
UAP1L1	1471.66	2.0515	0.16907	12.1341	6.97e-34	1.85548e-31
APOA1-AS	10.105	2.04749	0.641553	3.19146	0.00141556	0.00706925
KLHL6	4971.64	2.04549	0.153008	13.3685	9.23789e-41	3.81178e-38
PFKFB4	147.226	2.04187	0.38487	5.30536	1.12449e-07	1.6e-06
SLC43A3	288.484	2.03465	0.32365	6.28657	3.24554e-10	7.61987e-09
OSER1	1177.67	2.02749	0.234242	8.65555	4.90528e-18	3.4599e-16
WNT16	34.2493	2.01689	0.590107	3.41785	0.00063119	0.0035231
ATXN1	2204.79	2.01217	0.202444	9.93941	2.80482e-23	3.40394e-21
CCDC109B	1269.04	2.0101	0.200389	10.031	1.11381e-23	1.39268e-21
IPMK	608.399	2.00918	0.21461	9.36199	7.82519e-21	7.509e-19
RHEBL1	237.546	2.00781	0.3033	6.6199	3.59442e-11	1e-09
JAZF1	3170.19	2.0074	0.197301	10.1743	2.58269e-24	3.46563e-22
GFRA1	26.8665	2.00615	0.611585	3.28025	0.00103714	0.00542703
HMGA1	2329.4	2.00434	0.148733	13.4761	2.16214e-41	1.01961e-38
C1QTNF4	25.1361	1.99522	0.625846	3.18803	0.00143244	0.00713843
SUMO2P17	26.8163	1.98578	0.588007	3.37714	0.000732433	0.00401222
CLK1	10805.3	1.97651	0.168858	11.7052	1.19924e-31	2.63912e-29
ZFAS1	1332.92	1.96379	0.237801	8.25815	1.47948e-16	8.912e-15
MIR29A	49.9146	1.9618	0.508551	3.85763	0.000114491	0.00080207
2003-03-01	627.428	1.96169	0.259025	7.57335	3.63725e-14	1.59238e-12
N4BP2L1	1429.53	1.95462	0.182553	10.7071	9.4255e-27	1.46762e-24
VAMP2	5446.25	1.9503	0.148665	13.1188	2.57063e-39	9.64277e-37
NARF	2697.06	1.94724	0.148024	13.155	1.59387e-39	6.11788e-37
GNRH1	187.839	1.94614	0.34744	5.60137	2.12661e-08	3.47522e-07
RLF	1319.39	1.94211	0.205323	9.45878	3.11544e-21	3.13538e-19
LRRC16B	735.01	1.9414	0.224845	8.6344	5.90378e-18	4.07707e-16
BTNL10	10.5178	1.93704	0.638167	3.03531	0.00240289	0.0111498
SH2D1A	3908.56	1.93109	0.205843	9.38141	6.50985e-21	6.28334e-19
HIST3H2A	105.26	1.92748	0.393418	4.89931	9.61723e-07	1.11783e-05
LSM14B	2568.96	1.92163	0.183111	10.4943	9.1714e-26	1.30495e-23
GRAMD1C	145.871	1.91913	0.443104	4.3311	1.48364e-05	0.000129769
KIFC3	5046.53	1.91421	0.174694	10.9575	6.11443e-28	1.01938e-25
DUSP2	1528.67	1.9142	0.199396	9.59999	7.99492e-22	8.45873e-20
FOSL2	8637.96	1.90657	0.148573	12.8325	1.07843e-37	3.63256e-35
GNPDA1	1192.53	1.9016	0.217721	8.73411	2.4559e-18	1.80958e-16
EPB41L4A-AS1	526.097	1.89986	0.264573	7.18084	6.92842e-13	2.55254e-11
FNIP2	1006.74	1.89779	0.207508	9.1456	5.92997e-20	5.17853e-18
NAPB	941.207	1.89663	0.219553	8.63862	5.68985e-18	3.96249e-16
PMEPA1	3041.13	1.88976	0.185902	10.1653	2.83137e-24	3.76869e-22
SH3D19	52.3723	1.88834	0.486018	3.88533	0.000102192	0.00072639
FBXO34	3086.18	1.88811	0.161617	11.6826	1.56498e-31	3.31369e-29
LRRC25	67.2269	1.88781	0.585506	3.22424	0.00126306	0.00640455
FCHO2	578.047	1.8846	0.229602	8.2081	2.24708e-16	1.32457e-14
PPP3CC	1847.94	1.8845	0.173601	10.8554	1.88065e-27	3.04315e-25
SLC2A3	7407.83	1.87997	0.131834	14.2601	3.87652e-46	2.66592e-43
AKT3	1626.15	1.87407	0.187572	9.9912	1.66551e-23	2.05143e-21
LRRC8D	1200.05	1.87387	0.264094	7.09546	1.28918e-12	4.50802e-11
CCSER2	5269.2	1.8684	0.174553	10.7039	9.75693e-27	1.50503e-24
ENC1	430.755	1.86804	0.27515	6.78919	1.12768e-11	3.37792e-10
PTP4A1	2635.29	1.86779	0.153969	12.1309	7.24553e-34	1.89821e-31
MIR3936	9.54221	1.862	0.635784	2.92866	0.00340425	0.0149992
ARAP2	9014.77	1.8617	0.190791	9.7578	1.70825e-22	1.93115e-20
MKX	13.627	1.8508	0.6477	2.8575	0.00426996	0.0182674
STAT5B	5589.54	1.84952	0.168069	11.0045	3.63394e-28	6.18331e-26
WHAMMP3	818.689	1.84236	0.215685	8.5419	1.32034e-17	8.72072e-16
KDM7A	3239.74	1.84039	0.187365	9.8225	9.00833e-23	1.03252e-20
JMJD1C	2515.52	1.83682	0.210906	8.70918	3.06088e-18	2.21578e-16
NUAK1	329.321	1.83248	0.392668	4.66673	3.06025e-06	3.1827e-05
AC097500.2	9.55761	1.82912	0.634485	2.88284	0.00394108	0.0170594
HECA	3448.39	1.82496	0.155068	11.7687	5.65667e-32	1.29671e-29
FBXO30	1445.29	1.82086	0.244178	7.45711	8.84434e-14	3.6494e-12
AUH	504.149	1.82064	0.241186	7.54868	4.39677e-14	1.90469e-12
RRAGC	1562.49	1.81776	0.180559	10.0674	7.70085e-24	9.85291e-22
PIK3IP1	5787.68	1.81556	0.149264	12.1634	4.86692e-34	1.31686e-31
MCOLN3	13.015	1.81418	0.648161	2.79896	0.00512672	0.0213624
WHAMMP2	1120.42	1.81384	0.207802	8.72872	2.57571e-18	1.88943e-16
FAM115C	1309.47	1.80772	0.186241	9.70633	2.83355e-22	3.11785e-20
KLF9	1848.16	1.80568	0.180117	10.025	1.18301e-23	1.46809e-21
ADAMTSL1	59.7836	1.80268	0.503348	3.58138	0.000341784	0.002077
OSBPL7	1936.86	1.80039	0.193609	9.29911	1.41627e-20	1.31323e-18
PA2G4P1	14.7967	1.79576	0.645336	2.78267	0.00539128	0.0222265
TMEM183A	2903.94	1.79305	0.184413	9.72301	2.40554e-22	2.66466e-20
GPR137B	545.008	1.79182	0.21106	8.48966	2.07239e-17	1.32065e-15
PRDM6	8.91952	1.78994	0.633033	2.82757	0.00469032	0.0198294
KDM3A	3062.63	1.786	0.17026	10.4899	9.61558e-26	1.35645e-23
GFI1	1793.06	1.78512	0.201046	8.87916	6.73688e-19	5.24492e-17
HBP1	1584.48	1.77728	0.178168	9.97531	1.95495e-23	2.3901e-21
MOXD1	20.5294	1.77719	0.637292	2.78867	0.00529252	0.021904
PELI2	450.912	1.77356	0.245442	7.22597	4.9753e-13	1.87912e-11
SLC3A2	8129.17	1.77202	0.16724	10.5957	3.12079e-26	4.64041e-24
AC144530.1	65.7233	1.76742	0.510656	3.46108	0.000538008	0.00306201
ARHGAP8	25.1911	1.76584	0.606011	2.91388	0.00356967	0.0156654
AC018638.1	48.3926	1.75933	0.497518	3.53622	0.000405898	0.00239091
G0S2	89.8233	1.75185	0.479508	3.65344	0.00025875	0.00163127
ADPRM	208.309	1.74898	0.297481	5.87929	4.12029e-09	7.82571e-08
RNF38	2238.09	1.74816	0.171599	10.1875	2.25588e-24	3.07713e-22
NDUFV2	57.8359	1.74371	0.520117	3.35254	0.000800748	0.00433181
CNNM2	295.8	1.73632	0.324635	5.34854	8.86686e-08	1.28488e-06
PAXBP1	2333.91	1.73422	0.176257	9.83915	7.63548e-23	8.8749e-21
IFIT2	1809.56	1.73275	0.170188	10.1814	2.40061e-24	3.24772e-22
ZNF292	3193.21	1.73193	0.172593	10.0348	1.07207e-23	1.35072e-21
GNA13	7509.59	1.7318	0.171901	10.0744	7.16872e-24	9.24373e-22
C6orf48	1674.99	1.72541	0.208465	8.27675	1.26587e-16	7.6532e-15
RFTN2	40.3591	1.72455	0.595455	2.89619	0.00377725	0.0164365
UHRF2	2776.6	1.72418	0.183558	9.39314	5.8238e-21	5.65422e-19
ERMP1	3577.51	1.72015	0.244457	7.03661	1.96971e-12	6.74483e-11
ARHGEF17	80.9643	1.71498	0.453476	3.78185	0.000155664	0.00104653
SYTL3	2515.18	1.71375	0.162136	10.5698	4.11241e-26	6.06029e-24
NR4A2	731.766	1.7091	0.520532	3.28338	0.00102572	0.00537273
GKAP1	184.031	1.70818	0.346889	4.92428	8.46709e-07	9.94658e-06
PLIN2	815.915	1.70504	0.184647	9.23406	2.60564e-20	2.35006e-18
TGFBR2	6633.55	1.70497	0.166525	10.2385	1.33231e-24	1.83249e-22
JMY	808.829	1.70373	0.229268	7.43115	1.07654e-13	4.37643e-12
PAPD5	1418.95	1.70296	0.208045	8.18554	2.71082e-16	1.58099e-14
PPTC7	2785.27	1.70211	0.172991	9.83928	7.62516e-23	8.8749e-21
GSG1L	10.941	1.69904	0.644982	2.63424	0.00843266	0.0322477
ZBTB34	941.752	1.69864	0.244348	6.95173	3.60842e-12	1.17008e-10
AP000692.9	54.4502	1.69762	0.479695	3.53897	0.000401699	0.00237126
SLC22A2	10.1168	1.69403	0.643322	2.63325	0.00845714	0.0323126
CTD-2013N24.2	61.3776	1.6908	0.473322	3.57219	0.000354003	0.00213787
TNFAIP6	89.6082	1.68612	0.467786	3.60446	0.000312806	0.00192788
LGALS3	419.459	1.6858	0.272988	6.17536	6.60142e-10	1.45469e-08
EIF4BP6	156.758	1.68027	0.348616	4.81984	1.4367e-06	1.6026e-05
ABLIM3	14.5733	1.67919	0.63506	2.64415	0.00818964	0.0314276
IGFBP2	123.951	1.67379	0.433664	3.85964	0.000113554	0.000797196
NDUFAF5	320.822	1.66894	0.291652	5.72237	1.05051e-08	1.82898e-07
EPHB1	9.71605	1.66832	0.638635	2.61233	0.00899279	0.0339607
PDXDC1	3091.54	1.66511	0.16904	9.85038	6.82833e-23	8.05011e-21
ARRDC3	5208.46	1.66385	0.224842	7.40009	1.36088e-13	5.4386e-12
EIF4BP7	115.863	1.66359	0.408355	4.07389	4.62347e-05	0.000359615
DTNA	15.2897	1.66021	0.648097	2.56167	0.0104171	0.0383869
RREB1	916.588	1.65956	0.227994	7.27897	3.36388e-13	1.29721e-11
ZBTB10	812.552	1.65616	0.20363	8.1332	4.18093e-16	2.36323e-14
C7orf60	496.302	1.65398	0.259173	6.38178	1.75039e-10	4.35094e-09
SNORD6	7.61229	1.6517	0.626759	2.6353	0.00840623	0.0321541
SUCNR1	29.0946	1.65126	0.630713	2.61809	0.00884233	0.0334577
PPAP2B	107.957	1.65059	0.416677	3.96131	7.45398e-05	0.000548986
AP000695.4	25.7415	1.64971	0.586117	2.81464	0.00488318	0.0205029
RHOQ	1181.96	1.64434	0.217728	7.55229	4.27685e-14	1.86252e-12
FRAT2	714.126	1.64323	0.246142	6.67594	2.45656e-11	6.8955e-10
PHF3	3177.59	1.64238	0.201857	8.13636	4.07329e-16	2.31827e-14
PTPN12	5939.98	1.64018	0.175285	9.3572	8.18743e-21	7.81118e-19
RBPJ	4176.98	1.63936	0.147706	11.0988	1.27151e-28	2.28112e-26
JAZF1-AS1	38.9009	1.63852	0.586517	2.79365	0.00521173	0.0216456
LDHAP4	74.9634	1.63545	0.431561	3.78963	0.000150875	0.00101973
MOB2	1153.81	1.63267	0.172635	9.45735	3.15846e-21	3.15942e-19
CD44	15548	1.63177	0.146347	11.15	7.15972e-29	1.31301e-26
DGKB	11.6061	1.6313	0.64556	2.52696	0.0115055	0.0417083
ST8SIA6-AS1	36.4443	1.63037	0.586158	2.78145	0.00541167	0.0222853
BMPER	11.7775	1.62991	0.645292	2.52584	0.0115421	0.0418228
HOGA1	7.85971	1.6298	0.625496	2.60562	0.00917078	0.0345264
YEATS2-AS1	33.3469	1.62869	0.618704	2.63242	0.00847802	0.0323727
RNU1-16P	9.25062	1.62812	0.63837	2.55044	0.0107588	0.0394698
FAM214A	1224.49	1.62136	0.231783	6.99515	2.64984e-12	8.88936e-11
PPP1R2	2402.22	1.6205	0.189843	8.53601	1.38934e-17	9.10261e-16
GAL3ST1	13.3452	1.61809	0.648154	2.49646	0.0125439	0.0447343
SLC1A1	16.3756	1.61644	0.647509	2.4964	0.0125462	0.0447343
ADORA2A	17.9241	1.61583	0.64782	2.49425	0.0126223	0.0449571
GH1	7.29304	1.61476	0.624825	2.58434	0.00975664	0.0363671
GPCPD1	3232.02	1.61428	0.170476	9.46927	2.818e-21	2.87106e-19
LIMS2	40.2249	1.6135	0.588195	2.74313	0.00608558	0.0245843
ZNF654	883.299	1.61049	0.206638	7.79375	6.50467e-15	3.21436e-13
SLC43A2	526.545	1.60762	0.242209	6.6373	3.19481e-11	8.81778e-10
CCSAP	535.201	1.60605	0.240923	6.66622	2.62477e-11	7.30555e-10
AC069547.1	16.3096	1.60384	0.630104	2.54536	0.0109164	0.0398882
GOLGA8F	100.496	1.60221	0.436455	3.67096	0.000241643	0.00154271
LRRN1	106.178	1.60111	0.486891	3.28844	0.00100746	0.00529387
CCDC28A	598.35	1.60088	0.224446	7.13259	9.84996e-13	3.50374e-11
BACH1	1215.72	1.59836	0.175228	9.12164	7.3997e-20	6.39435e-18
NPIPB15	39.0477	1.59793	0.609232	2.62286	0.0087194	0.0330836
ZUFSP	664.071	1.59704	0.238167	6.70553	2.00674e-11	5.74025e-10
CTD-2666L21.3	48.34	1.59406	0.518405	3.07492	0.00210556	0.00995766
TCF7	1654.95	1.59337	0.503694	3.16338	0.00155948	0.00769484
NT5C3A	1028.13	1.58961	0.184262	8.62692	6.30277e-18	4.27461e-16
TAF1D	2564.14	1.5896	0.163109	9.74564	1.9256e-22	2.16204e-20
SLC6A14	7.33435	1.58867	0.623279	2.5489	0.0108064	0.0395652
PLAG1	130.074	1.58741	0.438467	3.62036	0.000294199	0.00182136
YPEL1	2037.54	1.58466	0.198039	8.00178	1.22635e-15	6.48747e-14
CHN2	383.245	1.58413	0.241922	6.54808	5.82807e-11	1.554e-09
VSTM2A	8.43431	1.58364	0.629963	2.51386	0.0119417	0.0430349
HR	8.24396	1.58364	0.636121	2.48952	0.0127916	0.0455111
BRAF	1451.61	1.58271	0.211502	7.48319	7.25395e-14	3.03105e-12
PATL1	2055.04	1.5794	0.184057	8.58102	9.40371e-18	6.2584e-16
FBXW10	17.3064	1.57857	0.642711	2.45611	0.0140451	0.0491855
LAYN	423.639	1.57679	0.324696	4.85621	1.19655e-06	1.36013e-05
SPRY1	96.8465	1.57631	0.446161	3.53304	0.000410809	0.00241381
C6orf3	103.872	1.57474	0.413295	3.81022	0.000138845	0.000948523
KIAA0355	1149.77	1.57295	0.221318	7.10717	1.18446e-12	4.16832e-11
C15orf48	84.9288	1.57269	0.482925	3.25659	0.00112758	0.00582677
UBE2F-SCLY	10.9035	1.57198	0.641495	2.45049	0.014266	0.0498224
CAMLG	1017.31	1.57105	0.246348	6.37736	1.80166e-10	4.46492e-09
SMNDC1	1349.77	1.57022	0.189644	8.27983	1.23354e-16	7.48514e-15
TSC1	2138.49	1.56889	0.185244	8.46931	2.46849e-17	1.55505e-15
E2F5	288.508	1.56856	0.287972	5.44691	5.12511e-08	7.80926e-07
RBPMS2	123.66	1.56181	0.411104	3.79905	0.00014525	0.00098616
LSM12P1	79.2774	1.56177	0.467561	3.34024	0.000837057	0.00450314
PTPRB	483.885	1.55785	0.277296	5.618	1.93185e-08	3.1949e-07
EGFEM1P	7.12404	1.55482	0.621281	2.50261	0.0123282	0.0440807
AC073569.1	7.02536	1.54953	0.620988	2.49527	0.012586	0.044857
WDR48	1735.44	1.54562	0.181915	8.4964	1.95567e-17	1.2511e-15
FAM76B	1266.33	1.54114	0.187389	8.22428	1.96364e-16	1.17003e-14
CLEC2B	4085.23	1.53881	0.215133	7.15285	8.49915e-13	3.06955e-11
PDK1	745.94	1.53625	0.204845	7.49958	6.40227e-14	2.69565e-12
AC078883.3	61.268	1.53103	0.515734	2.96864	0.00299124	0.0134268
UBE2B	1891.95	1.52956	0.198404	7.70934	1.26466e-14	5.94678e-13
ERF	997.102	1.52948	0.187468	8.1586	3.38943e-16	1.94922e-14
PCBP2	4694.07	1.52875	0.169732	9.00685	2.12065e-19	1.7242e-17
RASA3	6113.02	1.52793	0.142	10.7601	5.3129e-27	8.43168e-25
CLN8	727.36	1.52752	0.228778	6.67685	2.44128e-11	6.86427e-10
MED13L	3145.97	1.52589	0.187711	8.12892	4.33147e-16	2.43996e-14
SYDE1	41.7251	1.52549	0.541972	2.8147	0.00488229	0.0205029
TMEM38B	298.297	1.52293	0.339317	4.48823	7.18183e-06	6.84388e-05
EGLN1	1616.32	1.51972	0.189076	8.0376	9.16125e-16	4.92529e-14
ZNF704	94.9295	1.51434	0.44437	3.40783	0.000654813	0.00363284
CRTC3	2193.48	1.51296	0.190095	7.95898	1.73456e-15	9.03122e-14
PACS1	4048.73	1.5083	0.197831	7.62418	2.45583e-14	1.10967e-12
GNPTAB	18571.1	1.50646	0.159844	9.42457	4.31875e-21	4.29403e-19
SPRY2	496.441	1.50637	0.34377	4.38191	1.17641e-05	0.000105697
PDXDC2P	541.186	1.50329	0.231823	6.48463	8.89479e-11	2.30831e-09
WTIP	82.7135	1.49823	0.450943	3.32244	0.000892334	0.00476325
TEN1-CDK3	78.0758	1.49747	0.470943	3.17972	0.00147416	0.00732311
CEP135	1015	1.49637	0.21773	6.87263	6.30299e-12	1.96963e-10
GAB2	443.298	1.49314	0.347344	4.29874	1.71775e-05	0.000147895
DTNBP1	805.828	1.49299	0.213455	6.99442	2.66361e-12	8.89936e-11
PIM3	1965.39	1.49136	0.183345	8.13418	4.14727e-16	2.35226e-14
NTAN1	736.964	1.49103	0.212995	7.00028	2.55443e-12	8.58674e-11
PDE4D	2998.1	1.48945	0.195281	7.62721	2.39885e-14	1.09072e-12
BANP	864.802	1.4893	0.217318	6.85309	7.22718e-12	2.23379e-10
INSIG1	1814.24	1.48867	0.19726	7.54672	4.46359e-14	1.92857e-12
CFDP1	779.745	1.4838	0.219746	6.75234	1.4548e-11	4.27251e-10
TRIM23	633.688	1.4832	0.21085	7.03437	2.0016e-12	6.83985e-11
SNHG6	2165.91	1.48224	0.207489	7.14372	9.08407e-13	3.27364e-11
CTD-2647L4.4	48.0827	1.47936	0.58156	2.54378	0.0109661	0.0400256
DSEL	43.0134	1.47771	0.537402	2.74973	0.00596438	0.0241754
SAFB2	3271.77	1.47712	0.161075	9.17039	4.71322e-20	4.15998e-18
EIF4BP3	41.6388	1.47674	0.555395	2.65891	0.00783946	0.0303377
MCU	560.848	1.47664	0.236453	6.24496	4.23907e-10	9.70399e-09
PTPRM	157.913	1.47326	0.374719	3.93164	8.43681e-05	0.00061128
GAS2L3	32.8307	1.47284	0.598541	2.46073	0.0138656	0.0487127
OLFML2B	56.7054	1.47224	0.50071	2.94031	0.00327889	0.01454
C14orf132	31.1425	1.46899	0.594655	2.47032	0.0134994	0.0475983
WWC2	667.544	1.46834	0.20358	7.21262	5.48847e-13	2.04486e-11
SECTM1	203.604	1.46827	0.362806	4.04699	5.18799e-05	0.000396242
VDAC2	1736.04	1.46801	0.181261	8.09883	5.54902e-16	3.08372e-14
RAD21	6904.21	1.46747	0.168393	8.71454	2.91954e-18	2.12278e-16
ANKRD54	626.85	1.46673	0.241201	6.08094	1.19482e-09	2.52828e-08
DNAJB2	2856.28	1.46667	0.16107	9.1058	8.56311e-20	7.32301e-18
ALDOC	457.612	1.46625	0.233923	6.26808	3.65526e-10	8.51416e-09
C15orf61	148.425	1.46615	0.370235	3.96005	7.49341e-05	0.000551398
NECAP1	1335.76	1.46575	0.169585	8.64321	5.46567e-18	3.8225e-16
PLEKHM3	120.641	1.46454	0.413493	3.54187	0.000397305	0.00234953
MIPEPP3	50.1454	1.46337	0.511867	2.85888	0.00425142	0.0181975
FBXW7	1205.51	1.46089	0.209259	6.98128	2.92512e-12	9.71412e-11
ADIPOR1	2189.83	1.45929	0.190398	7.66442	1.79638e-14	8.2819e-13
ADAMTS4	39.6691	1.4589	0.569664	2.56099	0.0104375	0.0384533
TTYH2	75.3592	1.45742	0.464838	3.13532	0.00171666	0.00838019
TOMM20	2021.23	1.45561	0.18546	7.84866	4.20511e-15	2.10958e-13
NAMPT	1243.95	1.4541	0.230211	6.31638	2.67766e-10	6.39576e-09
UBALD1	672.016	1.45282	0.195161	7.44421	9.75292e-14	3.98445e-12
ZNF267	1931.85	1.45203	0.170372	8.52269	1.55889e-17	1.009e-15
MGAT4A	3869.21	1.45168	0.208631	6.95815	3.4478e-12	1.12241e-10
ZBED6	220.907	1.45168	0.45985	3.15686	0.00159479	0.00784796
BTG1	9060.6	1.45154	0.173491	8.36668	5.92637e-17	3.66347e-15
RENBP	403.416	1.45019	0.24528	5.91236	3.37232e-09	6.49191e-08
CYTIP	5295.99	1.44813	0.173909	8.3269	8.29846e-17	5.0541e-15
TNFAIP3	12923.6	1.4434	0.148872	9.69557	3.14886e-22	3.44185e-20
SWAP70	611.219	1.44242	0.25387	5.68172	1.33343e-08	2.28659e-07
EPB41	6252.33	1.4385	0.193859	7.42034	1.16823e-13	4.70282e-12
MANBA	962.775	1.43745	0.205054	7.01011	2.38123e-12	8.07027e-11
LINGO2	348.647	1.4364	0.277444	5.17727	2.2516e-07	3.00912e-06
GGA2	3815.03	1.43456	0.162889	8.80702	1.28519e-18	9.77513e-17
KIR3DX1	222.163	1.43249	0.285263	5.02163	5.12341e-07	6.34373e-06
TSC22D3	1282.95	1.43237	0.175897	8.14323	3.84871e-16	2.19802e-14
HMOX1	240.964	1.43096	0.338314	4.2297	2.34003e-05	0.000195853
CSGALNACT2	3162.53	1.4308	0.16466	8.68946	3.64173e-18	2.61334e-16
LITAF	6622.92	1.43074	0.149686	9.55825	1.19769e-21	1.24327e-19
ERMN	232.936	1.42759	0.297816	4.79351	1.63884e-06	1.80568e-05
GRK5	1178.9	1.42754	0.182514	7.82155	5.21764e-15	2.59389e-13
TMEM161B	983.33	1.42728	0.213406	6.6881	2.26091e-11	6.38977e-10
ADCK3	1293.73	1.42663	0.190536	7.48744	7.02284e-14	2.94193e-12
SQSTM1	6895.74	1.42505	0.129892	10.971	5.26999e-28	8.87562e-26
CSRNP1	1411.3	1.42493	0.209555	6.79981	1.04756e-11	3.14934e-10
FAM83G	629.828	1.42295	0.228484	6.22781	4.73e-10	1.0783e-08
ING2	246.439	1.42281	0.288884	4.92519	8.42794e-07	9.92177e-06
FOXP1	2557.5	1.42212	0.187135	7.59943	2.97448e-14	1.31972e-12
CIR1	1535.81	1.4188	0.187267	7.57636	3.55377e-14	1.55997e-12
TBC1D17	1699.68	1.41868	0.182806	7.76057	8.45497e-15	4.10439e-13
PIK3R6	61.5196	1.41802	0.517269	2.74136	0.00611859	0.0246933
PPP3R1	1561.2	1.41675	0.183236	7.73184	1.06005e-14	5.07136e-13
TCP11L2	350.032	1.41611	0.281605	5.0287	4.93819e-07	6.142e-06
PRKY	2332.22	1.41538	0.163272	8.66883	4.36599e-18	3.09273e-16
CRTC2	2054.89	1.4134	0.152029	9.2969	1.44605e-20	1.33335e-18
CYSTM1	193.216	1.41219	0.306604	4.6059	4.10677e-06	4.16609e-05
PIK3R1	4282.05	1.41213	0.155399	9.08713	1.01691e-19	8.56329e-18
RAB9A	773.956	1.40988	0.257495	5.47536	4.36613e-08	6.78559e-07
PKN2	1335.62	1.40889	0.214469	6.56921	5.05819e-11	1.35749e-09
C9orf72	336.286	1.40867	0.289662	4.86315	1.15532e-06	1.32054e-05
EXPH5	65.2267	1.40841	0.504868	2.78966	0.00527638	0.0218646
ABCB1	2323.17	1.40798	0.182018	7.73539	1.03088e-14	4.94612e-13
ZNF622	977.637	1.40606	0.19399	7.24814	4.22542e-13	1.59955e-11
USP53	445.377	1.40381	0.272864	5.14473	2.67907e-07	3.51774e-06
ESYT2	3101.49	1.40212	0.184858	7.58484	3.3291e-14	1.47311e-12
FBXO25	477.759	1.40156	0.280502	4.99661	5.83472e-07	7.10716e-06
CCNI	6407.44	1.40114	0.151725	9.23477	2.58843e-20	2.34736e-18
SERINC5	92.7652	1.39915	0.494748	2.828	0.00468402	0.019812
FBXO11	1134.46	1.39885	0.229507	6.09502	1.09422e-09	2.33034e-08
STAT5A	3244.71	1.39505	0.155768	8.95592	3.36918e-19	2.69943e-17
ZHX2	1039.31	1.39278	0.203301	6.85081	7.34353e-12	2.26129e-10
AC025335.1	170.065	1.39056	0.332449	4.18276	2.87986e-05	0.000236361
TOM1	969.344	1.39011	0.176559	7.87334	3.45302e-15	1.7536e-13
ZNF395	1023.04	1.38999	0.201752	6.8896	5.59502e-12	1.75897e-10
PLCG2	4744.69	1.38947	0.219854	6.31997	2.61618e-10	6.26706e-09
C2CD2L	640.395	1.3837	0.203833	6.78841	1.13372e-11	3.38987e-10
ZNF462	42.2781	1.38357	0.558483	2.47736	0.0132357	0.0468184
AC125232.1	250.788	1.38229	0.369613	3.73983	0.000184144	0.00121281
FAM3C	2715	1.38031	0.179471	7.69103	1.45959e-14	6.78605e-13
DNAJC2	1249.76	1.37976	0.18774	7.3493	1.99251e-13	7.83008e-12
DYM	760.393	1.37916	0.207101	6.6594	2.74955e-11	7.61432e-10
KPNA5	734.795	1.37789	0.223561	6.16339	7.1203e-10	1.5545e-08
HSD17B11	1410.33	1.37782	0.220371	6.25225	4.04574e-10	9.31311e-09
ARHGEF7	2487.51	1.37778	0.17267	7.97924	1.47238e-15	7.71481e-14
CRY1	1624.53	1.37372	0.211134	6.50641	7.69688e-11	2e-09
GLTSCR2	8002.63	1.36977	0.154259	8.87969	6.70467e-19	5.24458e-17
C17orf103	608.134	1.36963	0.252904	5.4156	6.10838e-08	9.18205e-07
BTBD11	182.602	1.36831	0.377201	3.62754	0.000286135	0.00178079
ZFAND3	2290.38	1.36622	0.193175	7.07242	1.52256e-12	5.27937e-11
SYF2	2131.12	1.36525	0.19928	6.85094	7.33661e-12	2.26129e-10
BCAR3	93.923	1.36458	0.448555	3.04217	0.00234878	0.0109375
CHIC2	597.047	1.36442	0.232155	5.87719	4.17294e-09	7.9e-08
GOLT1B	1302.93	1.36399	0.191461	7.12413	1.04742e-12	3.71777e-11
SAP30	126.325	1.36271	0.407692	3.3425	0.000830268	0.00447245
TMEM123	4231.68	1.36239	0.150079	9.07782	1.10772e-19	9.28063e-18
SH3PXD2A	608.057	1.361	0.240384	5.66178	1.5e-08	2.54383e-07
UBXN7	1985.29	1.35907	0.165769	8.19858	2.43233e-16	1.42867e-14
HNRNPU-AS1	458.657	1.35882	0.279448	4.86253	1.159e-06	1.32378e-05
AXIN1	5080.85	1.35733	0.145754	9.31248	1.24885e-20	1.17784e-18
MAPK6	894.869	1.35668	0.201019	6.74903	1.48841e-11	4.36346e-10
FMR1	2407.14	1.35635	0.157963	8.58651	8.96513e-18	5.99067e-16
TAGLN2P1	70.9296	1.35487	0.433122	3.12814	0.00175916	0.00854219
RAD23B	3676.4	1.35469	0.173706	7.79876	6.25208e-15	3.09882e-13
ZBTB43	1112.94	1.35393	0.218873	6.18593	6.17371e-10	1.37699e-08
WASF2	6173.79	1.35375	0.157204	8.61143	7.21563e-18	4.86098e-16
PSME4	3897.28	1.35291	0.15595	8.67527	4.12569e-18	2.93511e-16
GREM2	64.4387	1.35205	0.485967	2.78218	0.00539956	0.0222466
RAB18	1777.17	1.35057	0.209517	6.44612	1.14752e-10	2.91381e-09
RYBP	1818.61	1.35031	0.206112	6.55132	5.703e-11	1.52311e-09
SPOPL	1131.71	1.34976	0.213723	6.31546	2.69353e-10	6.42437e-09
TOLLIP	1574.33	1.34923	0.18354	7.35118	1.96464e-13	7.739e-12
CSNK1G3	1219.5	1.34828	0.220804	6.10623	1e-09	2.2e-08
RALA	2048.71	1.34666	0.176636	7.62393	2.4607e-14	1.10967e-12
AMMECR1	511.845	1.3463	0.247551	5.43846	5.37426e-08	8.13781e-07
KLHL2	899.348	1.34389	0.187226	7.17787	7.08058e-13	2.5913e-11
RAB12	530.673	1.34362	0.221741	6.05942	1.3661e-09	2.82905e-08
GAS5	1961.89	1.34239	0.177671	7.55551	4.1721e-14	1.82171e-12
RYK	1179.1	1.33929	0.165797	8.07789	6.58956e-16	3.62536e-14
FEM1C	857.239	1.33884	0.247538	5.40863	6.35092e-08	9.51197e-07
TPRG1L	1478.29	1.33616	0.17531	7.62169	2.50372e-14	1.12599e-12
KLF16	468.118	1.3358	0.264063	5.05867	4.22199e-07	5.31939e-06
SGK1	212.448	1.33565	0.409636	3.26057	0.00111189	0.00575545
SERINC1	4930.6	1.33458	0.143217	9.31864	1.17838e-20	1.11777e-18
DOCK4	98.9389	1.33441	0.512168	2.60541	0.0091764	0.0345397
FAM53B	5287.08	1.33336	0.143361	9.30071	1.39508e-20	1.3056e-18
LYAR	1044.96	1.33225	0.208249	6.39741	1.5803e-10	3.94e-09
GNAL	454.574	1.33212	0.32569	4.09014	4.31115e-05	0.000337559
UFD1L	1868.91	1.33159	0.169304	7.86507	3.68887e-15	1.86763e-13
PIK3CA	1706.59	1.3305	0.21082	6.31108	2.771e-10	6.57116e-09
CDC37L1	535.449	1.33049	0.217668	6.11249	1e-09	2.11633e-08
SIAH1	276.855	1.33006	0.273167	4.86904	1.12142e-06	1.28547e-05
ZNF581	318.242	1.32995	0.275738	4.82324	1.41244e-06	1.57836e-05
PCGF5	2817.9	1.32944	0.156113	8.51587	1.65343e-17	1.06601e-15
GPI	4562.73	1.3293	0.152779	8.70078	3.29614e-18	2.37567e-16
RANBP9	1889.13	1.32841	0.16361	8.11934	4.68738e-16	2.62255e-14
MNT	600.189	1.32723	0.241476	5.49632	3.87802e-08	6.0824e-07
SLC25A36	1489.06	1.32618	0.206525	6.42137	1.35054e-10	3.39278e-09
TTC37	2102.97	1.32477	0.190859	6.94109	3.8909e-12	1.25184e-10
RBM33	3624.36	1.32329	0.194165	6.81529	9.40724e-12	2.85416e-10
EIF4B	9646.76	1.32237	0.148515	8.90397	5.38827e-19	4.25519e-17
PITPNC1	4037.36	1.31986	0.187004	7.05793	1.68997e-12	5.82316e-11
CTC-444N24.8	102.553	1.31913	0.412302	3.19943	0.00137699	0.00690798
MCTP1	140.31	1.31832	0.370751	3.55581	0.000376818	0.00224526
HCAR3	94.4261	1.31697	0.485944	2.71013	0.00672558	0.0266905
ANKZF1	3271.91	1.31561	0.143922	9.14115	6.17892e-20	5.36753e-18
KCNK2	84.3614	1.31517	0.414575	3.17233	0.0015122	0.0074884
SLC25A26	516.077	1.31436	0.276037	4.76154	1.9212e-06	2.08619e-05
JADE1	2203.49	1.31402	0.162827	8.07003	7.02809e-16	3.84078e-14
ATF2	1557.72	1.31302	0.18868	6.95897	3.42766e-12	1.11805e-10
GID4	473.693	1.31289	0.255949	5.1295	2.90518e-07	3.78941e-06
ESCO1	960.801	1.31289	0.21598	6.07876	1.21112e-09	2.55439e-08
TIAL1	3089.28	1.31182	0.149997	8.74563	2.2177e-18	1.64139e-16
THRA	877.791	1.30919	0.250324	5.22996	1.69544e-07	2.33841e-06
C18orf25	1698.07	1.30903	0.17654	7.41492	1.21698e-13	4.88715e-12
FAM160B1	1412.1	1.30847	0.200911	6.51269	7.3819e-11	1.94319e-09
KIAA1199	302.716	1.30819	0.3161	4.13852	3.49558e-05	0.000280071
PTK2B	9091.25	1.30579	0.15287	8.54185	1.32092e-17	8.72072e-16
ITPKB	3701.53	1.30513	0.153092	8.52508	1.52701e-17	9.92256e-16
CASC3	2956.6	1.30495	0.152876	8.53597	1.38979e-17	9.10261e-16
DHX40	881.472	1.30441	0.208584	6.25364	4.00984e-10	9.24335e-09
SMAD7	3835.04	1.30414	0.151111	8.63037	6.11557e-18	4.18828e-16
IFNGR2	131.781	1.30393	0.516944	2.52238	0.0116564	0.0421999
AZIN1	3112.63	1.30365	0.170532	7.64465	2.0952e-14	9.5793e-13
MGEA5	10720.6	1.30332	0.143761	9.06592	1.23562e-19	1.02999e-17
FOXJ3	2005.61	1.30282	0.159531	8.16653	3.17391e-16	1.83166e-14
RICTOR	2779.31	1.30227	0.19453	6.69444	2.16506e-11	6.17173e-10
UBXN1	3185.62	1.30165	0.178943	7.27407	3.4882e-13	1.3389e-11
GFOD1	2527.22	1.30144	0.167069	7.78981	6.71106e-15	3.30611e-13
LEPROTL1	2341.5	1.30052	0.168333	7.72589	1.1107e-14	5.2983e-13
STK35	1216.38	1.29941	0.203058	6.39921	1.56178e-10	3.89972e-09
CASC7	3404.67	1.2983	0.181905	7.13725	9.52176e-13	3.39431e-11
LONRF1	404.239	1.29722	0.26823	4.83625	1.32314e-06	1.48763e-05
DPYSL3	185.267	1.29553	0.352929	3.67078	0.000241808	0.00154271
DCP2	2212.56	1.29341	0.195013	6.63244	3.30172e-11	9.08247e-10
HSF1	1487.09	1.29223	0.180899	7.14338	9.10648e-13	3.27456e-11
ERO1LB	525.547	1.29156	0.212474	6.07867	1.21181e-09	2.55439e-08
PLEKHA3	925.785	1.28958	0.203934	6.32352	2.55664e-10	6.14226e-09
KCNJ15	92.9185	1.28849	0.418969	3.07538	0.00210232	0.00995089
FAM53C	1149.66	1.28815	0.173891	7.40777	1.28436e-13	5.14525e-12
MTMR3	2469.01	1.28812	0.183392	7.02389	2.15767e-12	7.35793e-11
ISLR	148.116	1.28612	0.348723	3.68808	0.000225954	0.00144999
C6orf136	499.016	1.28405	0.233761	5.49298	3.95208e-08	6.17699e-07
UBE2R2	1759.21	1.283	0.187022	6.86014	6.87915e-12	2.13422e-10
THAP4	590.139	1.2818	0.225773	5.67738	1.3677e-08	2.34169e-07
NPC2	684.606	1.28174	0.222633	5.75719	8.55271e-09	1.52279e-07
PHF1	2391.21	1.28171	0.167172	7.667	1.76068e-14	8.14006e-13
HMGXB4	913.014	1.28092	0.183785	6.96965	3.17729e-12	1.04257e-10
NKIRAS1	117.793	1.28089	0.357355	3.58436	0.000337905	0.0020557
YY1AP1	1312.73	1.28081	0.1943	6.59192	4.34179e-11	1.17864e-09
ELN	57.7607	1.28067	0.480817	2.66352	0.00773267	0.0299807
RAB11FIP4	2553.82	1.28059	0.157669	8.12204	4.58405e-16	2.57346e-14
PDZD8	837.164	1.27837	0.227334	5.62328	1.87361e-08	3.10793e-07
CDR2	529.808	1.27518	0.214787	5.93696	2.90361e-09	5.67149e-08
PPP1R16B	9649.38	1.27358	0.184375	6.90758	4.92987e-12	1.56176e-10
KAT7	1715.83	1.27255	0.181931	6.99469	2.65846e-12	8.89936e-11
MXD4	5769.11	1.27217	0.150705	8.44151	3.13277e-17	1.96602e-15
BAG1	1664.76	1.27016	0.186773	6.80053	1.04233e-11	3.13936e-10
CLK3	2292.64	1.26934	0.164513	7.71579	1.20239e-14	5.71915e-13
GATAD2B	2618.22	1.26892	0.149065	8.51252	1.70199e-17	1.09305e-15
PIK3AP1	4092.5	1.26685	0.19982	6.33992	2.29879e-10	5.57963e-09
AFTPH	1863.2	1.26604	0.18293	6.92091	4.48746e-12	1.42984e-10
WAC	5648.53	1.26408	0.159266	7.93687	2.07351e-15	1.0762e-13
DNAJC25	248.527	1.26363	0.307155	4.11399	3.88882e-05	0.000307547
ARL5B	968.244	1.26245	0.207184	6.09338	1.10553e-09	2.35139e-08
MLLT3	1189.84	1.25766	0.208458	6.03316	1.60786e-09	3.27222e-08
IKZF5	857.646	1.25653	0.193999	6.47697	9.35842e-11	2.40968e-09
FAM91A1	1689.04	1.25644	0.164748	7.62644	2.41327e-14	1.09426e-12
ARL8B	2098.69	1.25596	0.166473	7.54455	4.53855e-14	1.95427e-12
SGMS1	582.623	1.2557	0.259401	4.84075	1.29348e-06	1.46025e-05
ERN1	5538.45	1.2547	0.2251	5.57399	2.4897e-08	4.04056e-07
AC096772.6	135.137	1.25353	0.430524	2.91163	0.00359544	0.0157504
SNX25	451.508	1.2534	0.240145	5.21936	1.79546e-07	2.46744e-06
YEATS2	1005.81	1.24941	0.212904	5.86843	4.39953e-09	8.30827e-08
NDUFA13	120.331	1.24935	0.410776	3.04145	0.00235445	0.0109522
OSGIN2	1035.85	1.24768	0.232901	5.35712	8.45574e-08	1.23506e-06
PRDX6	3821.26	1.24755	0.220795	5.65027	1.6e-08	2.69803e-07
CLIC5	83.5096	1.24628	0.464589	2.68255	0.00730629	0.0285421
ABCC2	141.824	1.2461	0.342037	3.64318	0.000269291	0.00168998
UCHL3	74.3154	1.2448	0.485148	2.56582	0.0102933	0.0380582
RAB27B	703.968	1.24343	0.239033	5.20191	1.97247e-07	2.6861e-06
PLD6	64.7777	1.24103	0.464155	2.67373	0.00750122	0.029193
STRBP	1269.77	1.23838	0.195597	6.3313	2.43109e-10	5.87485e-09
TLK1	1865.44	1.23811	0.166751	7.42493	1.12836e-13	4.57583e-12
BCLAF1	5387.06	1.23715	0.167616	7.3809	1.57224e-13	6.25299e-12
NEK2	54.7042	1.23429	0.474357	2.60202	0.00926769	0.0348118
ICK	755.467	1.23423	0.213204	5.78896	7.08224e-09	1.28453e-07
KLHL28	1200.68	1.23417	0.197549	6.24741	4.17321e-10	9.57982e-09
POLR1D	1708.08	1.23242	0.172554	7.14222	9.18374e-13	3.29516e-11
MPP7	531.399	1.23234	0.240496	5.12418	2.98835e-07	3.88368e-06
RAB3B	121.557	1.23189	0.389237	3.16487	0.0015515	0.00766006
PELI1	272.378	1.23084	0.264535	4.65284	3.27388e-06	3.38568e-05
MZT1	525.295	1.22972	0.246963	4.97937	6.37907e-07	7.72462e-06
CAMK2D	920.618	1.22879	0.233255	5.26801	1.3791e-07	1.929e-06
ZNF777	489.396	1.22846	0.227096	5.40943	6.32267e-08	9.47826e-07
P2RX7	213.392	1.22596	0.419248	2.9242	0.00345344	0.0151941
PIK3C2A	1174.8	1.22573	0.204975	5.9799	2.23281e-09	4.42939e-08
KBTBD2	2335.95	1.22402	0.16308	7.50565	6.11264e-14	2.58028e-12
PWWP2B	921.258	1.22361	0.206788	5.91723	3.27402e-09	6.33501e-08
ZNF653	135.908	1.22325	0.355562	3.44031	0.000581038	0.00327864
COL8A2	121.993	1.22293	0.378677	3.22947	0.00124021	0.00630612
UVRAG	733.271	1.22207	0.231331	5.28277	1.27243e-07	1.79347e-06
VAMP4	1629.99	1.22075	0.217662	5.60848	2.04108e-08	3.35538e-07
TBC1D4	266.102	1.22032	0.395184	3.08797	0.00201529	0.00959123
C12orf79	76.5732	1.22029	0.483463	2.52406	0.0116007	0.0420166
CLDN15	656.539	1.21994	0.228679	5.33473	9.56894e-08	1.38055e-06
CLCN7	1784.01	1.21752	0.1846	6.59545	4.23976e-11	1.15474e-09
SOCS6	304.688	1.21706	0.299032	4.07001	4.70112e-05	0.000364282
TENM2	63.6721	1.21628	0.47151	2.57955	0.009893	0.0368215
LIN7C	875.191	1.21576	0.196978	6.17209	6.73917e-10	1.48307e-08
STK17A	5129.39	1.21417	0.175273	6.92731	4.28913e-12	1.37194e-10
KIF13A	899.753	1.21372	0.215619	5.62903	1.81222e-08	3.02128e-07
TUBB3	225.241	1.2125	0.345352	3.51091	0.00044658	0.00260085
C7orf50	1471.37	1.21183	0.220426	5.4977	3.84777e-08	6.04257e-07
ARNTL	2448.35	1.21029	0.168589	7.17895	7.02469e-13	2.58224e-11
CCNB1	229.545	1.21015	0.333225	3.63163	0.000281637	0.00175677
GAN	554.126	1.20973	0.235904	5.12807	2.92734e-07	3.81039e-06
CLK4	2093.72	1.20972	0.176783	6.84299	7.75554e-12	2.37486e-10
TBCK	545.492	1.20963	0.241053	5.0181	5.21845e-07	6.44742e-06
HSD17B7P2	210.355	1.20907	0.339819	3.558	0.000373694	0.00223066
TBC1D3F	329.439	1.207	0.31287	3.85785	0.000114387	0.000801682
RNF149	2708.1	1.20651	0.16135	7.47759	7.56966e-14	3.15498e-12
NAPA	2117.91	1.20625	0.150728	8.00286	1.21559e-15	6.45122e-14
BACH2	1104.67	1.20606	0.268214	4.49662	6.90417e-06	6.60599e-05
LIPT1	178.224	1.20595	0.392308	3.07399	0.00211217	0.00997749
NCOA7	1274.57	1.205	0.181608	6.63517	3.24134e-11	8.93127e-10
TNNT3	125.207	1.20484	0.447759	2.69082	0.0071276	0.0279565
AC007318.5	315.127	1.20478	0.274168	4.39432	1.1112e-05	0.000100495
RBM15	904.012	1.20349	0.191079	6.29841	3.00719e-10	7.09052e-09
RABGGTB	2078.62	1.20277	0.184673	6.51299	7.3671e-11	1.9424e-09
WHAMM	1184.66	1.20236	0.200434	5.99876	2e-09	4.00706e-08
AGO2	1016.69	1.20198	0.273594	4.39327	1.11656e-05	0.000100925
RCOR3	1439.53	1.20185	0.18511	6.49263	8.43499e-11	2.19589e-09
ILKAP	1645.61	1.20184	0.161945	7.42127	1.16005e-13	4.69232e-12
EIF3F	2614.7	1.20173	0.167483	7.17525	7.21763e-13	2.63555e-11
SIK3	1310.38	1.20076	0.192817	6.22747	4.74025e-10	1.07914e-08
SMN1	77.6471	1.2007	0.430148	2.79137	0.00524852	0.021771
RNMT	1358.94	1.19792	0.19343	6.19302	5.90206e-10	1.31818e-08
EEF2	25095.8	1.19639	0.148811	8.03969	9.00648e-16	4.87383e-14
CNBP	7272.83	1.19461	0.166187	7.18831	6.55973e-13	2.42211e-11
JAG1	113.851	1.19302	0.443641	2.68916	0.00716312	0.0280735
ITGAX	1531.2	1.1929	0.272301	4.38082	1.18236e-05	0.000106174
GTPBP1	1402.92	1.19258	0.207443	5.74897	9e-09	1.59e-07
HIPK1	6034.5	1.19248	0.177178	6.73039	1.69212e-11	4.89972e-10
EIF3FP3	325.833	1.19239	0.30802	3.87114	0.000108328	0.00076539
DYNC1LI2	1829.34	1.1909	0.207731	5.73289	9.87355e-09	1.73e-07
DDI2	1708.77	1.19076	0.239857	4.96446	6.88911e-07	8.25743e-06
SETBP1	457.08	1.19054	0.276825	4.3007	1.70257e-05	0.000146814
TP53INP1	697.586	1.19033	0.199395	5.96968	2.37723e-09	4.7e-08
NCK1	1074.04	1.1894	0.25432	4.67679	2.91405e-06	3.04987e-05
NCOR2	2073.35	1.18928	0.214172	5.55294	2.80905e-08	4.49257e-07
OXR1	743.007	1.18927	0.237998	4.99699	5.82334e-07	7.09854e-06
CLASP1	3249.63	1.18926	0.195759	6.07512	1.23899e-09	2.60503e-08
SLC31A1	297.238	1.18828	0.329758	3.6035	0.000313958	0.00193354
SBDSP1	688.8	1.18813	0.223012	5.32765	9.94938e-08	1.428e-06
NUFIP2	4785.87	1.18804	0.170961	6.94918	3.67418e-12	1.18907e-10
TBPL1	692.586	1.18625	0.265007	4.47629	7.59521e-06	7.1839e-05
SS18L1	586.11	1.18614	0.214079	5.54066	3.01336e-08	4.78686e-07
APPL2	1183.3	1.18489	0.184073	6.4371	1.21776e-10	3.0827e-09
CTD-3092A11.2	577.767	1.18468	0.22802	5.19552	2.04145e-07	2.76191e-06
ZEB2	3884.65	1.18292	0.191708	6.17043	6.81051e-10	1.5e-08
TNIK	1640.31	1.18291	0.212597	5.56407	2.6355e-08	4.24795e-07
TBC1D22B	510.717	1.18235	0.250794	4.71442	2.42406e-06	2.58457e-05
TNRC6B	3538.85	1.18113	0.182317	6.47845	9.26672e-11	2.3898e-09
MLLT10	984.754	1.181	0.216825	5.44678	5.12889e-08	7.80926e-07
ROCK2	1251.61	1.18067	0.203176	5.81109	6.20691e-09	1.14464e-07
CNOT3	1183.32	1.17981	0.196171	6.01422	1.80755e-09	3.66057e-08
PLEKHA8	508.59	1.17959	0.21842	5.40056	6.64333e-08	9.90498e-07
RBM5	5544.97	1.17885	0.162238	7.26619	3.69772e-13	1.40949e-11
KB-1208A12.3	89.2967	1.17778	0.411927	2.85919	0.00424722	0.018189
ZFAND5	3234.6	1.1776	0.160675	7.32908	2.31738e-13	9.04217e-12
ZRSR2	662.547	1.17727	0.20199	5.82832	5.59874e-09	1.03595e-07
COPS2	997.66	1.17662	0.196999	5.9727	2.33355e-09	4.61813e-08
MDM2	1664.78	1.17649	0.168759	6.97143	3.13736e-12	1.03358e-10
FAM206A	286.558	1.17447	0.292803	4.01114	6.0427e-05	0.00045541
LDHA	10283.6	1.174	0.146328	8.02308	1.03129e-15	5.50856e-14
SLC2A13	267.495	1.17375	0.343039	3.42162	0.000622487	0.0034804
EPS15L1	1509.62	1.17365	0.213592	5.49485	3.91051e-08	6.12362e-07
AC093838.4	1183.28	1.1731	0.188399	6.22665	4.76517e-10	1.08332e-08
TIMD4	70.0391	1.17281	0.469742	2.4967	0.0125354	0.0447151
NUPL1	1343.49	1.17276	0.185727	6.31441	2.71189e-10	6.45884e-09
CTB-31O20.2	115.899	1.17261	0.392164	2.9901	0.00278885	0.0126839
CD109	179.506	1.17178	0.326871	3.58485	0.000337276	0.00205339
UHRF1BP1L	767.368	1.17161	0.222762	5.25945	1.44485e-07	2.01412e-06
DCAF10	1094.25	1.17056	0.173846	6.73332	1.65835e-11	4.81884e-10
U2AF1L4	182.344	1.17034	0.32134	3.64206	0.000270466	0.0016957
ZNF277	300.623	1.16942	0.330841	3.53469	0.000408259	0.00240225
MPHOSPH9	1486.99	1.16942	0.195503	5.98159	2.20976e-09	4.38894e-08
GNA15	101.657	1.16691	0.46581	2.50513	0.0122408	0.0438822
SCAMP1	729.746	1.1669	0.231309	5.04476	4.54101e-07	5.68229e-06
FYN	12110.6	1.16677	0.141482	8.24681	1.62683e-16	9.72854e-15
CRBN	1373.14	1.16395	0.172014	6.76661	1.31836e-11	3.88564e-10
CTA-29F11.1	83.413	1.16393	0.447558	2.60062	0.00930559	0.0349303
XAB2	2062.27	1.16228	0.154732	7.51155	5.84299e-14	2.47914e-12
LCMT1	542.995	1.16198	0.2248	5.16893	2.35436e-07	3.12621e-06
KLF6	12532.6	1.16185	0.149157	7.78945	6.73041e-15	3.30611e-13
LRRC58	1301.48	1.16149	0.173564	6.69204	2.2008e-11	6.2539e-10
RNF19A	3321.78	1.1608	0.170158	6.82193	8.98245e-12	2.7303e-10
RNF122	145.238	1.15976	0.349746	3.31601	0.000913126	0.0048648
ABLIM1	1754.42	1.15655	0.188409	6.13851	8.32976e-10	1.80898e-08
SGSH	485.515	1.15361	0.262011	4.40289	1.06817e-05	9.7297e-05
TBL1XR1	3929.68	1.15302	0.186644	6.17767	6.50546e-10	1.44124e-08
C6orf1	927.292	1.15293	0.230923	4.99271	5.95374e-07	7.24146e-06
EHMT2	1568.98	1.1529	0.197192	5.84655	5e-09	9.38108e-08
NELFA	912.28	1.15275	0.179434	6.42435	1.3243e-10	3.33704e-09
TAF3	1084.32	1.1517	0.171156	6.72892	1.70927e-11	4.93207e-10
THOC1	924.977	1.15113	0.196823	5.84857	5e-09	9.27821e-08
SYTL2	2258.1	1.15063	0.17703	6.49964	8.05111e-11	2.10007e-09
SUCO	1449.26	1.14919	0.169437	6.78244	1.18166e-11	3.52682e-10
ETV6	705.459	1.14729	0.22604	5.07561	3.86255e-07	4.92289e-06
ARAP1	5845.87	1.14512	0.152307	7.51852	5.53979e-14	2.36876e-12
TBC1D2B	4103.22	1.1445	0.192337	5.95049	2.67344e-09	5.24051e-08
YOD1	706.514	1.14436	0.252392	4.53406	5.78605e-06	5.67095e-05
KDM6A	1225.45	1.14404	0.19537	5.85578	4.74789e-09	8.93546e-08
AC069363.1	102.715	1.14277	0.438207	2.60783	0.00911176	0.0343355
SLC18A2	156.847	1.14266	0.366806	3.11517	0.00183836	0.0088668
PPIL4	671.836	1.14164	0.229849	4.96691	6.80297e-07	8.17793e-06
SASS6	353.947	1.14146	0.258909	4.40872	1.03983e-05	9.50299e-05
XPO1	5435.68	1.14018	0.158579	7.18997	6.48036e-13	2.39817e-11
RSF1	3620.9	1.13982	0.165332	6.89415	5.41894e-12	1.71013e-10
STAU1	1962.75	1.13954	0.158262	7.20036	6.00528e-13	2.22735e-11
FOXK1	1955.09	1.13815	0.192758	5.90456	3.53583e-09	6.78592e-08
GAPDH	13069.2	1.13806	0.127992	8.8916	6.0236e-19	4.73427e-17
KLHDC4	2377.43	1.13696	0.169905	6.69174	2.20525e-11	6.2539e-10
IFI16	7060.25	1.13643	0.178473	6.36753	1.92094e-10	4.7321e-09
GPX4	2519.89	1.13639	0.167608	6.78004	1.20145e-11	3.57296e-10
NBPF15	300.819	1.13554	0.31864	3.5637	0.00036566	0.00219383
BROX	1394.75	1.13274	0.186804	6.06375	1.32982e-09	2.76781e-08
SLC25A33	338.799	1.13256	0.261639	4.32871	1.49987e-05	0.000130981
FAM63B	1826.33	1.13198	0.160152	7.06819	1.56967e-12	5.43132e-11
TAF4	1275.05	1.13181	0.180719	6.26281	3.78111e-10	8.76505e-09
XRCC1	803.832	1.12973	0.203435	5.55327	2.8e-08	4.49105e-07
KSR1	1031.73	1.12958	0.18547	6.09037	1.12651e-09	2.39293e-08
TAB2	2087.6	1.12804	0.169035	6.67339	2.49961e-11	6.98072e-10
C1orf21	3350.75	1.12783	0.249051	4.52852	5.94e-06	5.80946e-05
ZFAND2A	421.665	1.12765	0.260998	4.32055	1.55642e-05	0.000135348
CDK16	1062.99	1.12682	0.204205	5.51808	3.42726e-08	5.40792e-07
MARK4	777.793	1.12672	0.205955	5.47068	4.48303e-08	6.93462e-07
VAV3	1125.4	1.1265	0.203763	5.5285	3.22977e-08	5.11096e-07
RORA	5698.72	1.12518	0.199122	5.6507	1.6e-08	2.69398e-07
CTSL	133.362	1.12442	0.386287	2.91085	0.0036045	0.0157721
TWF1	1006.93	1.1228	0.215474	5.21086	1.88e-07	2.57039e-06
FOXJ2	1219.26	1.12265	0.179765	6.24509	4.23556e-10	9.70399e-09
ULK1	1950.94	1.12217	0.228197	4.91752	8.76471e-07	1.02524e-05
STRN4	1831.32	1.12203	0.166359	6.74465	1.53397e-11	4.47318e-10
C1orf174	1044.14	1.12091	0.190276	5.89099	3.83882e-09	7.33329e-08
SSH2	3475.26	1.12034	0.185405	6.04266	1.51593e-09	3.1e-08
UBE2V1	122.496	1.12004	0.383432	2.9211	0.00348799	0.0153273
ATXN2L	5190.75	1.11944	0.196687	5.69146	1.25956e-08	2.16553e-07
C1orf63	6016.07	1.11939	0.142499	7.85543	3.98412e-15	2.00481e-13
DRG1	840.799	1.11892	0.208661	5.36237	8.21381e-08	1.20292e-06
IFNGR1	1823.61	1.11807	0.184487	6.06045	1.35744e-09	2.81463e-08
FAM46A	893.61	1.11711	0.225578	4.9522	7.33786e-07	8.76349e-06
SGK223	476.076	1.11711	0.244364	4.57148	4.843e-06	4.84736e-05
ATG2B	1649.36	1.11678	0.186595	5.98507	2.16296e-09	4.30635e-08
TET2	1191.14	1.11623	0.222877	5.00826	5.49246e-07	6.75e-06
ATP11B	4395.9	1.11561	0.179884	6.20182	5.58142e-10	1.25335e-08
NTMT1	568.882	1.11537	0.222881	5.00433	5.60571e-07	6.87387e-06
HSDL1	721.841	1.11534	0.203076	5.49223	3.96891e-08	6.19743e-07
RGPD8	116.14	1.11485	0.424552	2.62594	0.00864099	0.0328389
CTNND1	429.359	1.11452	0.233013	4.78309	1.72618e-06	1.89181e-05
FOXN3	3692.18	1.11438	0.180749	6.16534	7.0334e-10	1.53961e-08
DLST	2951.66	1.11415	0.146564	7.60181	2.92014e-14	1.29911e-12
GMEB2	1067.01	1.11393	0.193018	5.77112	7.87471e-09	1.41121e-07
ASAP1	1480.34	1.1123	0.207276	5.36627	8.03834e-08	1.18036e-06
GIGYF1	4292.97	1.11203	0.157115	7.0778	1.46465e-12	5.08927e-11
FRMD6	244.35	1.11185	0.341558	3.25524	0.00113297	0.00584731
CUL4A	2929.75	1.11159	0.155053	7.16912	7.54815e-13	2.73807e-11
SYNE2	16314.5	1.11064	0.221376	5.01699	5.2486e-07	6.4793e-06
YPEL3	3478.36	1.10719	0.170167	6.50648	7.69332e-11	2e-09
ODC1	1805.06	1.10691	0.179187	6.17738	6.51741e-10	1.44196e-08
VEGFB	1031.37	1.10535	0.196	5.63956	1.7e-08	2.86622e-07
WHSC1L1	2616.19	1.10518	0.184541	5.98878	2.11415e-09	4.23807e-08
HDAC7	2536.83	1.10486	0.152915	7.22528	5.00068e-13	1.88121e-11
GPRIN3	2303.82	1.10446	0.181661	6.07977	1.20355e-09	2.54349e-08
HIVEP2	2030.75	1.10387	0.222487	4.9615	6.99496e-07	8.37822e-06
HAVCR1	120.355	1.1033	0.402596	2.74047	0.00613521	0.0247523
AP4B1-AS1	135.84	1.10275	0.362313	3.04364	0.00233731	0.0108975
FLI1	3036.42	1.10261	0.165747	6.65235	2.88452e-11	7.97471e-10
TBC1D15	1036.72	1.10141	0.19479	5.65438	1.56407e-08	2.64227e-07
SLC14A1	283.866	1.10103	0.273909	4.01969	5.82746e-05	0.000440596
ELF1	4260.32	1.10082	0.158129	6.96151	3.36639e-12	1.10051e-10
PDHX	452.67	1.10032	0.245341	4.48488	7.29538e-06	6.93607e-05
CCT6P1	228.037	1.09875	0.314563	3.49294	0.000477725	0.00275694
SESN1	2069.58	1.09857	0.20539	5.34871	8.85821e-08	1.28475e-06
EIF2AK3	961.425	1.09717	0.181526	6.04415	1.50198e-09	3.07953e-08
OPTN	4590.21	1.09602	0.157609	6.95404	3.54982e-12	1.15334e-10
KCTD9	932.288	1.09567	0.195595	5.60173	2.12226e-08	3.47155e-07
RAPGEF1	8659	1.095	0.179568	6.09795	1.07441e-09	2.29109e-08
ATP2B1	1273.33	1.09182	0.189045	5.77546	7.67416e-09	1.37826e-07
KDELR1	926.537	1.0916	0.196117	5.56606	2.60558e-08	4.20382e-07
RASSF3	2356.91	1.09155	0.212899	5.12707	2.94288e-07	3.8276e-06
NEK7	2574.43	1.09081	0.169057	6.45231	1.10157e-10	2.8101e-09
STK11IP	1327.64	1.08925	0.187089	5.82212	5.81071e-09	1.07277e-07
AVL9	1400.25	1.08924	0.189394	5.75118	8.86211e-09	1.5711e-07
NSMCE2	433.494	1.0892	0.237037	4.59505	4.32651e-06	4.36219e-05
MMS19	1996.31	1.08914	0.173858	6.26453	3.73954e-10	8.6809e-09
RBM22	1865.71	1.0882	0.175039	6.2169	5.07065e-10	1.14488e-08
CTD-3092A11.1	230.42	1.08807	0.352224	3.08913	0.00200742	0.0095648
HELZ	3325.3	1.08714	0.209786	5.18215	2.19337e-07	2.94154e-06
PAIP2B	145.569	1.08653	0.367263	2.95844	0.00309198	0.0138151
EVI2B	1643.11	1.08543	0.247564	4.38444	1.16284e-05	0.00010465
SRSF7	5458.88	1.08495	0.184241	5.88876	3.89108e-09	7.42455e-08
CDK11A	260.27	1.08476	0.275346	3.93964	8.16043e-05	0.000593159
C10orf118	1390.37	1.08413	0.193379	5.60623	2.06786e-08	3.39602e-07
ZFYVE16	856.979	1.08397	0.221672	4.88998	1.00845e-06	1.16885e-05
IGBP1	917.355	1.08378	0.192262	5.63701	1.73024e-08	2.90516e-07
RBMS1P1	98.1019	1.08281	0.396218	2.73286	0.00627874	0.0252127
SP100	3409.83	1.08242	0.156368	6.92229	4.44414e-12	1.41877e-10
TXNL1	1110.28	1.08162	0.20481	5.2811	1.28414e-07	1.80688e-06
PLCL2	2194.63	1.08043	0.174764	6.18221	6.32099e-10	1.40604e-08
IFI44	1250.28	1.08013	0.253994	4.25257	2.1133e-05	0.00017805
RIOK3	2091.17	1.08003	0.166889	6.47154	9.70087e-11	2.48622e-09
ZDHHC17	1416.29	1.0799	0.174687	6.18192	6.33257e-10	1.40672e-08
CSDE1	8676.15	1.07895	0.170474	6.32911	2.46579e-10	5.94999e-09
AC079210.1	84.5236	1.07781	0.419556	2.56893	0.0102012	0.0377361
ZBTB5	787.125	1.07768	0.187315	5.75329	8.75224e-09	1.55663e-07
PFKP	2166.63	1.07729	0.191238	5.63325	1.7684e-08	2.96e-07
BRWD1	2510.66	1.07686	0.170184	6.32759	2.49016e-10	6e-09
JMJD6	1672.3	1.07602	0.171351	6.27959	3.39462e-10	7.94726e-09
CHORDC1	1804.37	1.07342	0.174147	6.16387	7.09873e-10	1.55185e-08
ZBTB33	1417.15	1.07285	0.233085	4.60284	4.16769e-06	4.2227e-05
SRRM1	3338.53	1.07271	0.149542	7.17335	7.31845e-13	2.66647e-11
SPG20	1389.02	1.07266	0.199511	5.37647	7.6e-08	1.12039e-06
SAFB	4151.49	1.0724	0.142464	7.52754	5.17061e-14	2.21665e-12
NACA	8703.15	1.07221	0.164966	6.49959	8.05418e-11	2.10007e-09
FAM162A	462.238	1.07216	0.260269	4.11945	3.79784e-05	0.000301652
TNC	567.856	1.07216	0.294133	3.64514	0.000267243	0.00167786
ACBD5	1376.29	1.07163	0.172388	6.21637	5.08788e-10	1.14721e-08
C2orf76	117.044	1.069	0.376884	2.83642	0.00456222	0.0193522
PITHD1	1556.99	1.06898	0.183962	5.81084	6.21584e-09	1.14501e-07
SF3A1	3393.15	1.06883	0.159092	6.71834	1.83802e-11	5.2851e-10
JAK2	855.945	1.06848	0.208583	5.12256	3.01419e-07	3.9134e-06
RNF44	3519.81	1.06821	0.151189	7.06542	1.60134e-12	5.5293e-11
XPO6	3489.97	1.06814	0.163228	6.54388	5.99431e-11	1.59574e-09
FBXO7	2707.47	1.06801	0.14724	7.25355	4.05994e-13	1.54044e-11
KIAA0430	2687.23	1.06733	0.206802	5.16113	2.45462e-07	3.24888e-06
KLF3	1258.61	1.06662	0.219632	4.85638	1.1955e-06	1.35988e-05
NDEL1	1322.41	1.06541	0.177629	5.99796	2e-09	4.02181e-08
ANKRD28	1231.3	1.0653	0.189793	5.61298	1.98874e-08	3.28569e-07
MAPKAPK2	3383.62	1.06344	0.166983	6.36855	1.9082e-10	4.70776e-09
TMEM66	7571.62	1.06328	0.155359	6.84404	7.69904e-12	2.36195e-10
CCDC154	104.411	1.06295	0.425043	2.50079	0.0123916	0.0442633
MGAT4B	2277.05	1.06233	0.175853	6.04102	1.53141e-09	3.13209e-08
ZNF136	497.686	1.06186	0.222692	4.76829	1.858e-06	2.0215e-05
UGP2	3341.71	1.0604	0.185812	5.70683	1.15099e-08	1.98922e-07
OCIAD2	1079.57	1.05971	0.210809	5.02689	4.98495e-07	6.18157e-06
USP46	296.444	1.05871	0.299361	3.53657	0.000405365	0.00238863
FKBP4	1332.65	1.05816	0.193507	5.46833	4.54289e-08	7.01408e-07
ARIH1	1957.2	1.05803	0.167616	6.31225	2.75001e-10	6.53077e-09
NPEPPS	2035.82	1.05769	0.167835	6.30197	2.93879e-10	6.9491e-09
UBAP1	1450.66	1.05755	0.185159	5.71155	1.11951e-08	1.94092e-07
RNF19B	1062.88	1.05715	0.20576	5.13777	2.78e-07	3.63895e-06
FBXO33	665.657	1.0569	0.204192	5.17603	2.26663e-07	3.02675e-06
WIPI2	1781.68	1.05563	0.184748	5.7139	1.1e-08	1.91632e-07
TMEM57	812.723	1.05545	0.195754	5.39174	6.97771e-08	1.03474e-06
QKI	3519.47	1.0543	0.166305	6.33958	2.30396e-10	5.58398e-09
ZNF212	407.091	1.05417	0.233505	4.51456	6.34471e-06	6.1419e-05
STRN	1622.56	1.05362	0.20852	5.05287	4.35219e-07	5.4728e-06
DNM2	11576.8	1.05347	0.14755	7.13975	9.35037e-13	3.34043e-11
UBALD2	2171.6	1.05166	0.181353	5.79895	6.67324e-09	1.22e-07
HMGXB3	1207.63	1.05148	0.191159	5.50056	3.78587e-08	5.9567e-07
RAB13	214.308	1.05064	0.348817	3.01201	0.00259525	0.0119383
KCMF1	1474.94	1.05046	0.170346	6.16663	6.97618e-10	1.52911e-08
YPEL5	2185.17	1.05039	0.192556	5.45498	4.9e-08	7.4921e-07
ATF4	8526.48	1.05031	0.157002	6.68977	2.23514e-11	6.3278e-10
CDC40	1094.57	1.04899	0.172776	6.07138	1.26815e-09	2.65958e-08
B3GAT1	1402.5	1.04885	0.189963	5.52134	3.36419e-08	5.31349e-07
ATP6V1D	934.462	1.04775	0.239003	4.38386	1.16597e-05	0.000104874
LSM12	1075.03	1.04636	0.191685	5.45876	4.79461e-08	7.35456e-07
ADRBK1	18953.5	1.0462	0.131075	7.98167	1.44371e-15	7.58865e-14
PAIP1	993.331	1.04606	0.18258	5.72931	1.00839e-08	1.76307e-07
DCK	1631.04	1.04598	0.179645	5.82252	5.79685e-09	1.07141e-07
PPM1A	2548.3	1.04591	0.172422	6.066	1.31132e-09	2.73967e-08
WSB2	1457.52	1.04528	0.195235	5.35395	8.60534e-08	1.25358e-06
LUZP1	1900.25	1.04421	0.213332	4.89478	9.84161e-07	1.14311e-05
DDX39A	4535.47	1.0434	0.156269	6.67697	2.4394e-11	6.86427e-10
CSNK2A2	1640.94	1.04258	0.168563	6.18512	6.20558e-10	1.38223e-08
STX7	1406.09	1.04178	0.186839	5.5758	2.464e-08	4.00278e-07
ERGIC1	3073.04	1.04171	0.162077	6.42724	1.2994e-10	3.27931e-09
SORL1	11257.3	1.04166	0.192131	5.42159	5.90717e-08	8.88767e-07
2007-09-01	9229.51	1.04087	0.16531	6.2965	3.04436e-10	7.16793e-09
DCP1A	1379.25	1.04064	0.167488	6.21324	5.1904e-10	1.16872e-08
OSBP	1810.11	1.04058	0.165142	6.3011	2.95532e-10	7e-09
DSP	158.291	1.03947	0.354781	2.92988	0.00339092	0.0149485
VPS37C	196.822	1.039	0.313532	3.31386	0.000920166	0.00489598
ZNF609	1246.92	1.03842	0.231097	4.49343	7.00845e-06	6.70188e-05
TBCD	6192.9	1.03811	0.175206	5.92509	3.12128e-09	6.05366e-08
FNBP4	3493.98	1.0378	0.166578	6.23012	4.66067e-10	1.06396e-08
CHN1	113.417	1.0376	0.364832	2.84405	0.00445437	0.0189532
DCXR	1296.21	1.03746	0.207127	5.00884	5.47591e-07	6.73472e-06
PLCXD2	399.014	1.0372	0.341063	3.04109	0.00235726	0.0109565
LMNB1	2118.66	1.03649	0.155284	6.6748	2.47565e-11	6.9373e-10
ZFP36	1987.77	1.03592	0.184837	5.60449	2.08866e-08	3.42294e-07
RWDD1	1324.33	1.03513	0.216843	4.77364	1.80926e-06	1.97499e-05
SF3A2	1171.3	1.03511	0.208482	4.96498	6.87094e-07	8.24163e-06
HEATR5A	285.543	1.03495	0.278537	3.71566	0.000202677	0.0013196
SNHG7	597.55	1.03381	0.198303	5.21327	1.8554e-07	2.53925e-06
TMEM170B	213.513	1.03328	0.308867	3.34538	0.00082171	0.00443793
BRD4	2851.05	1.03286	0.174698	5.91224	3.37477e-09	6.49191e-08
TLK2	1180.83	1.03263	0.185183	5.57625	2.4576e-08	3.99633e-07
ZDHHC20	1003.11	1.03125	0.232651	4.4326	9.3104e-06	8.63479e-05
HSBP1L1	174.683	1.03103	0.359464	2.86823	0.00412774	0.0177556
BASP1	238.852	1.03023	0.362527	2.84181	0.00448575	0.0190769
RBMX2	566.191	1.03003	0.21948	4.69303	2.69185e-06	2.84072e-05
TULP4	901.359	1.02969	0.19747	5.21443	1.84381e-07	2.52549e-06
KPNA4	2604.31	1.02804	0.154355	6.6602	2.73447e-11	7.58527e-10
ZER1	1238.6	1.02733	0.188262	5.45694	4.84401e-08	7.42344e-07
ANP32B	4522.82	1.02664	0.152129	6.74852	1.4936e-11	4.3709e-10
ZBTB20	236.7	1.02655	0.299033	3.4329	0.000597165	0.00335931
ARHGAP12	368.825	1.02543	0.289397	3.54332	0.000395116	0.00233909
NADK2	441.624	1.0245	0.224551	4.56242	5.05675e-06	5.03995e-05
SPAG9	2148.04	1.02407	0.199296	5.13843	2.77051e-07	3.62914e-06
NFIX	147.705	1.02355	0.3701	2.7656	0.00568174	0.0232121
RNF216	2747.75	1.02352	0.150947	6.78067	1.19619e-11	3.56374e-10
NDUFA9	431.589	1.0229	0.226764	4.51084	6.45705e-06	6.23602e-05
CD6	3000.87	1.02286	0.1618	6.32174	2.58636e-10	6.20462e-09
FXR2	1434.4	1.0226	0.192226	5.31979	1.03888e-07	1.48585e-06
IPO7	1944.68	1.02253	0.171855	5.94997	2.68198e-09	5.25101e-08
DAAM1	632.733	1.02131	0.249681	4.09047	4.30502e-05	0.00033739
LSM14A	4658.67	1.02092	0.141306	7.22484	5.01699e-13	1.88194e-11
LIN7B	148.056	1.02044	0.330815	3.08462	0.00203813	0.00968037
CDK7	499.616	1.02034	0.281644	3.62279	0.000291445	0.0018083
CEP170	313.965	1.02004	0.284768	3.58199	0.000340981	0.00207289
TRAF7	1035.54	1.01946	0.190538	5.35044	8.77425e-08	1.27481e-06
PGM3	424.288	1.01879	0.256791	3.96739	7.26642e-05	0.000537812
ARL8A	1237.3	1.01859	0.168512	6.04462	1.49758e-09	3.07432e-08
HINT3	630.939	1.01753	0.199669	5.09606	3.46797e-07	4.45092e-06
FBXW11	1291.87	1.01574	0.20304	5.00267	5.65414e-07	6.92092e-06
IFIT1	205.67	1.01235	0.393004	2.57594	0.00999676	0.0371363
TMEM135	399.596	1.01201	0.281337	3.59714	0.00032174	0.00197483
SETD2	3595.01	1.01176	0.191209	5.29136	1.21408e-07	1.71562e-06
FBXL20	368.07	1.01127	0.301351	3.35577	0.000791444	0.00428991
YTHDC1	3977.63	1.01072	0.158339	6.38326	1.73355e-10	4.31558e-09
KMT2E	4951.88	1.00984	0.148252	6.81165	9.64873e-12	2.92206e-10
L3MBTL4	293.882	1.0093	0.264181	3.82047	0.000133195	0.000915231
AKAP17A	4659.88	1.00922	0.140736	7.17097	7.44709e-13	2.70736e-11
ZC3H14	844.514	1.00762	0.215395	4.67799	2.89695e-06	3.03389e-05
CHD1	2201.59	1.00698	0.195674	5.1462	2.65815e-07	3.49306e-06
PRRX1	136.409	1.00669	0.359901	2.79714	0.00515579	0.021451
RIPK2	472.989	1.00657	0.272842	3.68919	0.000224973	0.00144482
ZBTB16	797.494	1.0065	0.283522	3.54999	0.000385243	0.00228721
SEC24B	1240.36	1.00605	0.20228	4.97353	6.57448e-07	7.938e-06
FEM1B	1902.43	1.00554	0.166595	6.03582	1.58156e-09	3.22666e-08
ATL2	757.944	1.00526	0.189193	5.31345	1.07569e-07	1.5347e-06
SCYL2	1886.58	1.00444	0.188196	5.33719	9.43984e-08	1.36431e-06
ARID4A	2123.81	1.0041	0.186157	5.39381	6.9e-08	1.02382e-06
PTPN2	1649.51	1.00406	0.161108	6.2322	4.59928e-10	1.0514e-08
CCNH	776.557	1.00362	0.275333	3.64513	0.000267259	0.00167786
SOCS3	203.623	1.00327	0.338015	2.96811	0.00299637	0.0134425
NAP1L1	7837.2	1.00211	0.145663	6.87964	6.0006e-12	1.88289e-10
DPH7	1025.12	1.00206	0.200612	4.99504	5.88236e-07	7.15991e-06
FAM73A	419.369	1.00132	0.260387	3.8455	0.000120309	0.000838202
NCOA3	2782.31	1.00126	0.176084	5.6863	1.3e-08	2.23e-07
MED30	557.829	1.00121	0.296142	3.38087	0.00072258	0.00396746
DDX31	386.326	1.00074	0.246651	4.0573	4.96434e-05	0.0003811
PABPC1	15277.8	1.0006	0.136042	7.35508	1.90816e-13	7.53451e-12
SNPH	261.383	1.00044	0.359785	2.78066	0.00542482	0.0223228
ZNF384	1426.27	0.999501	0.172189	5.80468	6.44889e-09	1.1838e-07
TOPORS	754.332	0.999433	0.23484	4.25581	2.08298e-05	0.000175854
TTC39B	1681.74	0.999128	0.183508	5.4446	5.19208e-08	7.89091e-07
CCDC174	1023.41	0.998306	0.19407	5.14405	2.68871e-07	3.52759e-06
ITPK1	1991.49	0.997992	0.173895	5.73904	9.52124e-09	1.67761e-07
CCDC93	1938.5	0.997749	0.198117	5.03616	4.75e-07	5.91629e-06
RAP1A	4911.87	0.99488	0.170693	5.82848	5.59361e-09	1.03595e-07
ATG14	1206.49	0.994158	0.173267	5.73772	9.59569e-09	1.68845e-07
ELP2	1363.55	0.992664	0.18869	5.26081	1.43421e-07	2.00267e-06
RNF10	3062.34	0.992333	0.142365	6.97032	3.16215e-12	1.03967e-10
SLC38A1	9405.15	0.992145	0.151142	6.56433	5.22669e-11	1.40043e-09
PHACTR2	744.249	0.991922	0.230365	4.30587	1.6633e-05	0.000144033
POMT2	305.608	0.991435	0.288868	3.43214	0.00059884	0.00336549
MED26	352.178	0.991378	0.28808	3.44132	0.000578875	0.00327006
YARS	8039.14	0.98982	0.129736	7.62951	2.35649e-14	1.07442e-12
ZCCHC7	535.237	0.989208	0.254035	3.89399	9.86099e-05	0.00070396
TM2D3	1025.38	0.988965	0.189166	5.22803	1.71324e-07	2.35839e-06
RHEB	1202.56	0.988799	0.207012	4.77654	1.78338e-06	1.94932e-05
ANKRD12	8830.33	0.987765	0.186935	5.28401	1.26386e-07	1.7829e-06
2006-03-01	4291.04	0.985966	0.164644	5.98846	2.11839e-09	4.23807e-08
C10orf12	201.546	0.985901	0.375827	2.62328	0.00870868	0.0330505
ATG12	1563.74	0.985098	0.173032	5.69316	1.2471e-08	2.14635e-07
USP48	2048.88	0.984814	0.165435	5.95287	2.63485e-09	5.17101e-08
UNKL	1023.11	0.984376	0.201767	4.87878	1.06744e-06	1.23117e-05
RBM7	603.189	0.983681	0.221331	4.44439	8.81408e-06	8.21901e-05
IST1	3787.51	0.982195	0.148435	6.61701	3.66545e-11	1e-09
FBRSL1	1623.54	0.982106	0.179536	5.47026	4.49373e-08	6.94466e-07
LGALS8	1786.22	0.981568	0.18938	5.18307	2.18267e-07	2.93362e-06
CCDC59	795.508	0.981455	0.270714	3.62543	0.00028848	0.00179403
SMEK1	4120.49	0.981139	0.148728	6.59688	4.19912e-11	1.14556e-09
PABPC4	2496.67	0.98082	0.1577	6.21953	4.98648e-10	1.12948e-08
ZFP36L2	6691.73	0.980799	0.139689	7.0213	2.19819e-12	7.48066e-11
RFFL	1174.06	0.980342	0.184217	5.32167	1.02822e-07	1.47315e-06
R3HDM2	1037.12	0.9799	0.202521	4.83851	1.30813e-06	1.47478e-05
PLEKHM2	1804.28	0.979628	0.159706	6.13396	8.57178e-10	1.85666e-08
RFX3	376.61	0.97947	0.282883	3.46246	0.000535257	0.00305056
POLDIP3	2934.24	0.97866	0.165849	5.9009	3.61529e-09	6.93036e-08
LPP	1816.04	0.978453	0.201326	4.86004	1.17363e-06	1.33776e-05
ORC2	1177.95	0.978399	0.170597	5.73514	9.74298e-09	1.7089e-07
MFAP5	157.239	0.978373	0.364434	2.68464	0.00726088	0.0283916
RSRC2	3199.62	0.977888	0.166368	5.87786	4.15605e-09	7.87549e-08
PMAIP1	1923.48	0.977464	0.246955	3.95806	7.55604e-05	0.00055468
SLC15A4	3980.87	0.977326	0.194761	5.01809	5.21888e-07	6.44742e-06
MORF4L2	1788.04	0.976507	0.15476	6.30983	2.7935e-10	6.61503e-09
DUSP8	163.302	0.976182	0.347599	2.80836	0.00497952	0.0208582
GID8	1553.33	0.976116	0.184925	5.27845	1.30284e-07	1.83163e-06
AHCYL2	495.821	0.975968	0.238615	4.09013	4.31127e-05	0.000337559
NME8	306.616	0.975839	0.286563	3.40532	0.000660859	0.00366269
FCHSD2	871.174	0.975811	0.197822	4.93277	8.10706e-07	9.585e-06
CHCHD3	929.935	0.975762	0.200838	4.85845	1.18306e-06	1.34665e-05
IP6K1	1720.03	0.975283	0.161736	6.03009	1.6387e-09	3.33087e-08
USP42	741.567	0.974999	0.189148	5.15469	2.54e-07	3.3598e-06
SAT2	803.051	0.974974	0.216602	4.50122	6.75651e-06	6.47973e-05
BCL2L11	1055.23	0.974808	0.207762	4.69195	2.70612e-06	2.85396e-05
MAPRE2	4172.45	0.974534	0.176837	5.51092	3.56968e-08	5.6219e-07
CCT8P1	143.25	0.973215	0.347354	2.8018	0.00508185	0.021213
RFX1	634.906	0.973154	0.226201	4.30216	1.6914e-05	0.000146084
EFHC1	315.892	0.972806	0.320357	3.03663	0.00239238	0.0111041
CRK	810.637	0.972611	0.2064	4.71226	2.44989e-06	2.60874e-05
ZNF721	1103.36	0.972291	0.174616	5.56815	2.57454e-08	4.15781e-07
APP	386.897	0.97224	0.295175	3.29377	0.00098853	0.00521434
SMAD2	2062.15	0.97223	0.180052	5.39973	6.674e-08	9.94172e-07
ANKHD1	173.449	0.972099	0.338575	2.87115	0.00408987	0.0176065
PIP4K2A	6330.36	0.971805	0.187869	5.17278	2.30639e-07	3.06991e-06
TMF1	1849.13	0.971745	0.171651	5.66118	1.5e-08	2.55e-07
ATXN7	2418.41	0.970198	0.188377	5.15031	2.60062e-07	3.4229e-06
SELPLG	9074.38	0.969871	0.160363	6.04799	1.46665e-09	3.0221e-08
ISCA1	799.634	0.96924	0.225727	4.29386	1.75591e-05	0.000150787
MAPK8IP3	3488.52	0.96882	0.180474	5.36819	7.9529e-08	1.16886e-06
MCC	172.842	0.967897	0.308728	3.13512	0.00171787	0.00838361
KLRB1	5460.95	0.967333	0.377234	2.56428	0.010339	0.0381756
HSPA14	840.744	0.96732	0.197988	4.88575	1.03038e-06	1.19176e-05
PRKCDBP	261.631	0.966007	0.30908	3.12542	0.00177549	0.00860883
ALCAM	173.473	0.96587	0.330264	2.92454	0.00344961	0.0151829
STK39	1758.93	0.965355	0.179083	5.39054	7.02471e-08	1.03985e-06
EEF1DP1	102.589	0.964794	0.379796	2.54029	0.011076	0.0403463
SMAD4	1619.21	0.964589	0.184921	5.21622	1.82608e-07	2.50328e-06
LRRC47	1346.63	0.963145	0.194405	4.95432	7.25849e-07	8.675e-06
TRA2A	2675	0.962545	0.16617	5.79253	6.93324e-09	1.26306e-07
KATNBL1	598.078	0.96182	0.21245	4.52729	5.97458e-06	5.82557e-05
FGFR1	409.214	0.961458	0.322124	2.98474	0.00283818	0.0128622
PNPLA2	1877.7	0.960464	0.184594	5.20311	1.96e-07	2.671e-06
PHF13	603.455	0.959525	0.220547	4.35066	1.35728e-05	0.000119924
IRF2BP2	2533.88	0.959337	0.18616	5.15331	2.55932e-07	3.37663e-06
HEXB	1459.41	0.958182	0.184398	5.19627	2.03331e-07	2.75758e-06
SCAF4	1358.55	0.958107	0.184549	5.19162	2.08467e-07	2.80877e-06
USP12	1137.85	0.957883	0.1808	5.29801	1.1707e-07	1.66143e-06
MBTD1	746.956	0.956919	0.23014	4.15799	3.2106e-05	0.000260015
OSER1-AS1	198.277	0.956889	0.318301	3.00624	0.00264503	0.0121335
PTS	254.513	0.956333	0.293616	3.25708	0.00112563	0.00581974
DOCK5	699.093	0.955656	0.241208	3.96196	7.43369e-05	0.000548133
MORC3	2302.4	0.955227	0.168487	5.66945	1.43255e-08	2.44e-07
FAM210A	395.177	0.955218	0.249142	3.83404	0.000126057	0.000870532
GLMN	491.331	0.955018	0.245756	3.88604	0.000101894	0.000724585
ZRANB1	1015.68	0.954738	0.188744	5.05836	4.22868e-07	5.32374e-06
PLK1S1	580.804	0.954486	0.230265	4.14517	3.39564e-05	0.000272592
AC007969.5	340.109	0.954407	0.288732	3.30551	0.000948034	0.00503129
RAB5A	1027.54	0.954365	0.198468	4.80866	1.51948e-06	1.68655e-05
CAMSAP1	1034.28	0.954275	0.206645	4.61795	3.87549e-06	3.96068e-05
CCP110	569.578	0.954027	0.226944	4.2038	2.62476e-05	0.000217588
EAF1	1142.84	0.953855	0.17556	5.43322	5.53457e-08	8.36521e-07
C1orf43	2140.8	0.95313	0.190396	5.00604	5.5562e-07	6.8233e-06
FAUP1	153.939	0.95274	0.348041	2.73743	0.00619207	0.0249512
CYTH3	1474.9	0.951819	0.16577	5.74182	9.36645e-09	1.6534e-07
REST	2158.14	0.951597	0.177711	5.35473	8.56825e-08	1.24928e-06
ZNF592	1824.11	0.951139	0.174882	5.43875	5.36569e-08	8.1323e-07
ATP6V1B2	2512.48	0.950137	0.145548	6.528	6.66543e-11	1.7687e-09
MAP3K3	2014.3	0.949617	0.176221	5.38879	7.09332e-08	1.04906e-06
MED23	1538.96	0.949168	0.184185	5.15334	2.55893e-07	3.37663e-06
FAM117A	1443.72	0.949103	0.172142	5.51349	3.5178e-08	5.5455e-07
ZBTB21	692.605	0.948966	0.218406	4.34496	1.39301e-05	0.000122819
CRKL	3334.21	0.948121	0.149879	6.3259	2.51755e-10	6.05717e-09
HERC4	1736.63	0.948029	0.176876	5.35984	8.32951e-08	1.21878e-06
CIZ1	2429.57	0.948005	0.16819	5.63652	1.7352e-08	2.91051e-07
LYN	2358.81	0.946988	0.163226	5.80171	6.56422e-09	1.20247e-07
SSFA2	1261.73	0.946538	0.179549	5.27176	1.35121e-07	1.8948e-06
CISD2	589.511	0.946409	0.211475	4.47529	7.63089e-06	7.20938e-05
SUZ12	2118.57	0.945936	0.189069	5.00313	5.64058e-07	6.91149e-06
FAM193B	2944.53	0.945773	0.155017	6.10111	1.05335e-09	2.25786e-08
NFATC2	5908.65	0.945712	0.186288	5.0766	3.8425e-07	4.90112e-06
TBRG1	1556.08	0.944317	0.19013	4.96668	6.81078e-07	8.18118e-06
STAT3	5246.18	0.944277	0.154653	6.10579	1e-09	2.2e-08
HIF1A	4477.62	0.94413	0.148238	6.369	1.90262e-10	4.701e-09
C6orf106	3646.68	0.943969	0.160328	5.88775	3.9148e-09	7.46118e-08
POU2F1	1161.64	0.943661	0.189948	4.96799	6.76494e-07	8.14408e-06
AP3S1	807.349	0.943072	0.243571	3.87185	0.000108011	0.000763481
CYR61	599.62	0.941037	0.254327	3.70011	0.000215505	0.00139452
ING1	628.669	0.940574	0.257523	3.65239	0.00025981	0.00163733
EVA1C	187.738	0.940299	0.332723	2.82607	0.00471224	0.0198982
ENO1	18062.8	0.939545	0.134964	6.96148	3.36722e-12	1.10051e-10
XPO7	1735.26	0.939336	0.185551	5.0624	4.14e-07	5.23616e-06
PBX3	492.667	0.937058	0.21816	4.29527	1.74478e-05	0.00014991
CD48	4731.12	0.936672	0.189701	4.93762	7.90824e-07	9.37683e-06
CBX4	1573.26	0.935516	0.184895	5.05971	4.19895e-07	5.3025e-06
LZTFL1	394.682	0.934737	0.311003	3.00556	0.00265094	0.0121471
NDUFS4	254.088	0.934436	0.314031	2.97561	0.00292404	0.0131897
C2orf47	163.161	0.934055	0.3515	2.65734	0.00787604	0.030467
HIP1R	2020.47	0.933808	0.208421	4.48039	7.45062e-06	7.06738e-05
ERO1L	1417.16	0.933376	0.212564	4.39103	1.12817e-05	0.000101862
MAF	2466.34	0.933274	0.240802	3.87569	0.000106323	0.00075284
FHL3	814.904	0.932921	0.196403	4.75005	2.03369e-06	2.20105e-05
SEPT7P2	540.216	0.931905	0.221966	4.19841	2.68798e-05	0.000221795
SIAH2	886.472	0.931559	0.193136	4.82334	1.41173e-06	1.57836e-05
EIF4EBP1	580.511	0.931455	0.217712	4.27839	1.88253e-05	0.000160161
IFT57	182.487	0.931103	0.365924	2.54453	0.0109425	0.0399483
PLCG1	4148.29	0.930947	0.192466	4.83695	1.31847e-06	1.4834e-05
CARD11	9225.46	0.930625	0.167464	5.55716	2.74207e-08	4.40681e-07
PTBP2	462.769	0.930595	0.268664	3.46379	0.000532618	0.00304027
RAB1A	1893.02	0.930586	0.159274	5.84268	5.13689e-09	9.58015e-08
RAF1	2921.97	0.929509	0.155527	5.97651	2.27975e-09	4.51708e-08
HSPBAP1	272.786	0.928829	0.325116	2.85691	0.00427783	0.0182869
CNEP1R1	545.604	0.928325	0.208239	4.45797	8.27388e-06	7.74591e-05
DOCK10	5880.01	0.927573	0.194259	4.77494	1.79762e-06	1.96358e-05
TMOD3	2472.28	0.927503	0.173874	5.33433	9.58992e-08	1.38117e-06
FAM105B	2335.67	0.927432	0.175242	5.2923	1.20787e-07	1.70977e-06
VGLL4	657.09	0.92697	0.222497	4.16622	3.09694e-05	0.000251798
ATAD2B	1241.28	0.926663	0.19339	4.79167	1.65395e-06	1.81989e-05
FAM195B	325.419	0.926039	0.299335	3.09365	0.00197708	0.00944476
DESI2	1034.36	0.925867	0.192969	4.79801	1.6025e-06	1.76918e-05
DIP2B	1016.12	0.925808	0.196371	4.71459	2.422e-06	2.58399e-05
ATG3	1082.7	0.92562	0.195837	4.72647	2.28456e-06	2.45486e-05
KDM4B	1373.2	0.924819	0.171996	5.37698	7.57445e-08	1.11821e-06
RNF7	902.55	0.923825	0.228518	4.04268	5.28446e-05	0.000402864
MTRR	724.204	0.923077	0.227552	4.05655	4.98019e-05	0.000382139
ZNF148	1479.31	0.922234	0.212299	4.34404	1.39883e-05	0.0001232
KAT6A	4025.36	0.92186	0.207588	4.44081	8.96206e-06	8.33816e-05
COX7A2L	1148.12	0.920828	0.201482	4.57026	4.87109e-06	4.86961e-05
ZMYM2	1540.3	0.920597	0.174674	5.27037	1.36151e-07	1.90761e-06
ADAM10	6167.52	0.919845	0.175429	5.24342	1.57631e-07	2.1863e-06
RNF111	768.476	0.91967	0.200083	4.59644	4.29773e-06	4.33583e-05
UBXN6	1578.61	0.918348	0.159645	5.75244	8.79635e-09	1.5628e-07
YAF2	796.911	0.916752	0.237954	3.85265	0.000116847	0.000815806
SLC4A7	1021.8	0.916726	0.235971	3.88491	0.00010237	0.00072734
EIF3H	2314.73	0.916337	0.176371	5.19552	2.04152e-07	2.76191e-06
AUP1	2763.39	0.916282	0.161783	5.66366	1.48177e-08	2.51871e-07
MAP4K4	2177.22	0.916109	0.179908	5.0921	3.54114e-07	4.53778e-06
NAA30	1087.17	0.915292	0.205344	4.45735	8.29794e-06	7.76403e-05
KIF5B	3147	0.914874	0.150852	6.06472	1.32186e-09	2.75819e-08
HSPG2	243.104	0.914771	0.324252	2.82118	0.00478476	0.0201615
MAX	2214.2	0.914273	0.154405	5.92125	3.19507e-09	6.18951e-08
MFF	1093.38	0.914147	0.201867	4.52846	5.94145e-06	5.80946e-05
FAM160A2	1821.65	0.913593	0.158496	5.76412	8.20846e-09	1.46466e-07
TMEM11	378.629	0.91333	0.268884	3.39674	0.000681943	0.00376815
ZDHHC7	2283.51	0.912939	0.162754	5.60934	2.03103e-08	3.34887e-07
RAB14	2702.11	0.912787	0.18065	5.0528	4.35371e-07	5.4728e-06
AEN	537.494	0.911314	0.212266	4.29325	1.76073e-05	0.000151123
USP39	1291.95	0.910512	0.205952	4.42099	9.82478e-06	9.0591e-05
PPFIA1	1126.91	0.910254	0.188549	4.82768	1.3813e-06	1.5488e-05
PHF2	1886.8	0.909917	0.186603	4.87623	1.08131e-06	1.24544e-05
NUMA1	5434.95	0.909613	0.197702	4.60092	4.20631e-06	4.254e-05
LAMB1	224.912	0.9095	0.330547	2.7515	0.00593237	0.0240633
RBM6	4360.46	0.909401	0.155829	5.8359	5.35004e-09	9.94397e-08
ZBTB38	1686.67	0.90889	0.224011	4.05734	4.96342e-05	0.0003811
PHF10	1240.65	0.908364	0.181223	5.0124	5.37555e-07	6.6261e-06
TSEN34	431.878	0.908243	0.253902	3.57714	0.000347373	0.00210631
CAPN7	951.395	0.906963	0.185691	4.88426	1.03815e-06	1.19907e-05
LMBR1L	1337.24	0.906914	0.186348	4.86678	1.1343e-06	1.2974e-05
USP25	1810.15	0.906551	0.20714	4.37651	1.20596e-05	0.000108176
IGF1R	1442.69	0.90647	0.222	4.08319	4.44214e-05	0.000347147
TMCC3	405.711	0.906387	0.34487	2.6282	0.00858377	0.0326917
ATP6V0B	1596.74	0.90631	0.179375	5.05259	4.35867e-07	5.47488e-06
COQ10B	741.513	0.906215	0.197224	4.59484	4.33081e-06	4.36386e-05
TMEM43	4022.77	0.906203	0.178205	5.08519	3.67262e-07	4.699e-06
IFRD1	941.094	0.906014	0.182267	4.97082	6.6672e-07	8.044e-06
WBP2	2075.84	0.905573	0.148346	6.10446	1e-09	2.21671e-08
PPDPF	1579.96	0.905264	0.233937	3.8697	0.000108969	0.000769593
SNRNP27	607.003	0.905067	0.218211	4.14766	3.35889e-05	0.000269963
RNF130	811.214	0.904698	0.22065	4.10015	4.1288e-05	0.000324813
MAPKAPK5	733.104	0.90431	0.188196	4.80516	1.54626e-06	1.71282e-05
REV1	804.673	0.904296	0.234157	3.86193	0.000112496	0.000791044
STRN3	459.807	0.904185	0.240395	3.76125	0.000169069	0.00112565
UBQLN1	2804.26	0.904038	0.165465	5.46363	4.66504e-08	7.18922e-07
VPS37B	1819.54	0.903613	0.152309	5.93275	3e-09	5.8e-08
PPP1CB	3543.48	0.903602	0.188903	4.78342	1.72336e-06	1.89015e-05
C9orf89	1174.56	0.903601	0.195854	4.61364	3.9568e-06	4.0313e-05
BMI1	1230.4	0.903254	0.18624	4.84994	1.235e-06	1.40092e-05
GABARAPL1	3479.26	0.902816	0.16018	5.63625	1.7379e-08	2.91209e-07
DRAM2	697.407	0.901938	0.22681	3.97662	6.99004e-05	0.000519219
BBC3	559.736	0.901736	0.215887	4.17689	2.95523e-05	0.000241705
APC	1194.24	0.900573	0.240449	3.74538	0.000180119	0.00119057
OSBPL8	3904.54	0.900509	0.174427	5.16267	2.43446e-07	3.22478e-06
EMC7	970.457	0.900059	0.250244	3.59673	0.000322245	0.00197579
HAUS3	1201.75	0.899871	0.172489	5.21697	1.8187e-07	2.49523e-06
DNAL1	294.236	0.899477	0.294666	3.05253	0.0022692	0.0106371
NCKAP1	503.297	0.899349	0.275802	3.26085	0.00111079	0.00575263
SNX2	763.801	0.89918	0.207352	4.33649	1.44774e-05	0.000127168
CREBBP	3868.66	0.899121	0.214078	4.19996	2.66956e-05	0.000220637
PDS5A	3752.12	0.899052	0.16427	5.473	4.42468e-08	6.85721e-07
ARF1	7585.72	0.898854	0.138539	6.4881	8.69278e-11	2.25944e-09
CSRNP2	864.171	0.898001	0.183145	4.90324	9.42699e-07	1.09727e-05
FOXO3	1415.49	0.897802	0.189274	4.74341	2.10154e-06	2.26853e-05
OXSR1	1814.24	0.897751	0.172665	5.19937	2e-07	2.71863e-06
EEF1B2	4491.31	0.897369	0.158193	5.67264	1.40614e-08	2.4e-07
DNAJC5	3440.83	0.897227	0.177202	5.06329	4.12076e-07	5.21973e-06
SPAST	625.013	0.897212	0.231327	3.87855	0.00010508	0.000745316
CWF19L2	1143.67	0.897195	0.232752	3.85472	0.000115863	0.00080996
AGAP3	689.287	0.896956	0.223439	4.01433	5.96152e-05	0.000449908
SMAP1	447.969	0.896238	0.280445	3.19577	0.00139458	0.00697924
UBE2O	1421.69	0.896058	0.225949	3.96574	7.31673e-05	0.00054089
DNAH17	158.789	0.895353	0.339986	2.6335	0.00845109	0.0323107
USP15	2555.01	0.895285	0.166739	5.36938	7.9e-08	1.16222e-06
SFSWAP	1687.46	0.895173	0.181172	4.94102	7.7713e-07	9.24768e-06
KLHDC2	886.08	0.894805	0.217225	4.11926	3.80096e-05	0.000301706
NSMAF	1332.59	0.894394	0.174366	5.1294	2.90663e-07	3.78941e-06
HIAT1	1542.05	0.894373	0.164881	5.42437	5.81583e-08	8.75824e-07
CDC27	1288.62	0.894312	0.185829	4.81257	1.49e-06	1.65722e-05
USF2	3914.47	0.893572	0.170626	5.23703	1.63179e-07	2.25568e-06
NAA16	638.367	0.893437	0.227364	3.92955	8.51062e-05	0.000616357
ITPRIP	1146.2	0.892937	0.200823	4.44639	8.73261e-06	8.15225e-05
ZMYM5	574.033	0.89287	0.225364	3.96189	7.43575e-05	0.000548133
ATXN2	829.199	0.892454	0.212086	4.20797	2.57672e-05	0.000214143
HNRNPDL	10529.6	0.892378	0.154342	5.78184	7.38897e-09	1.33284e-07
ZNF550	806.731	0.892166	0.215137	4.14696	3.36916e-05	0.000270598
MXD3	340.87	0.891127	0.293196	3.03936	0.00237085	0.0110159
IVNS1ABP	42241.4	0.8906	0.202526	4.39745	1.0953e-05	9.93296e-05
ID3	213.805	0.890418	0.334154	2.66469	0.00770591	0.029891
MTERFD1	385.264	0.89011	0.237543	3.74715	0.000178856	0.0011846
ZNF639	562.489	0.889406	0.223018	3.98805	6.662e-05	0.00049754
FAM117B	208.417	0.889386	0.303527	2.93017	0.00338777	0.0149421
KLHDC10	797.303	0.888963	0.218677	4.06519	4.79928e-05	0.00037067
SRSF11	7619.23	0.888872	0.141811	6.26799	3.6574e-10	8.51416e-09
SEC24A	986.772	0.888377	0.195376	4.547	5.44158e-06	5.36519e-05
HCFC1R1	240.846	0.887662	0.318337	2.78844	0.00529633	0.0219088
AGTPBP1	1910.73	0.88717	0.174943	5.0712	3.95306e-07	5.03436e-06
PFDN4	412.045	0.886427	0.293862	3.01647	0.00255738	0.0117937
NDUFA10	1690.4	0.886262	0.158913	5.57704	2.44645e-08	3.98212e-07
MSI2	2787.13	0.886246	0.170514	5.1975	2.02e-07	2.74163e-06
EIF2A	1482.3	0.886047	0.181203	4.88981	1.00935e-06	1.16908e-05
ZNF516	714.752	0.884964	0.227018	3.89821	9.69045e-05	0.000692685
THBS1	4255.81	0.884934	0.1692	5.23012	1.69401e-07	2.33841e-06
FBXL14	478.398	0.884649	0.241097	3.66926	0.000243249	0.00154833
CTD-2287O16.1	356.519	0.884039	0.295361	2.99308	0.0027618	0.0125852
GOLGA4	3796.07	0.883947	0.147651	5.98672	2.14113e-09	4.2732e-08
TMEM59	2710.7	0.883777	0.203612	4.3405	1.42159e-05	0.000125071
BMPR1A	446.866	0.882992	0.275335	3.20698	0.00134138	0.00675602
C2orf69	442.984	0.882653	0.237213	3.72093	0.000198487	0.00129539
RNF115	1666.54	0.882291	0.16141	5.46616	4.6e-08	7.09397e-07
COX4I1	3812.89	0.881917	0.199799	4.41403	1.01464e-05	9.30889e-05
LONRF3	294.577	0.881177	0.303463	2.90373	0.0036874	0.0160837
MTFR1	226.142	0.880522	0.287383	3.06393	0.0021845	0.0102809
PXDN	200.25	0.88028	0.350224	2.51347	0.0119548	0.043063
MARCKS	841.162	0.879842	0.281417	3.12647	0.00176921	0.00858595
CCNK	1336.64	0.879225	0.209423	4.19833	2.68895e-05	0.000221795
COL8A1	575.44	0.87866	0.27017	3.25226	0.00114493	0.00589291
DCN	200.939	0.878121	0.31803	2.76112	0.00576027	0.0234691
ADAM12	276.806	0.877787	0.298522	2.94044	0.00327742	0.0145379
TRIM22	9124.51	0.877645	0.141674	6.1948	5.83585e-10	1.30516e-08
RAB40C	491.917	0.877049	0.221501	3.95957	7.50853e-05	0.000552265
ARFGAP3	2249.75	0.876679	0.175974	4.98187	6.2973e-07	7.6312e-06
METTL9	1842.87	0.876498	0.194086	4.51603	6.3009e-06	6.10666e-05
PTPN23	1031.63	0.876285	0.238739	3.67047	0.000242105	0.00154271
PHC3	2344.33	0.876228	0.209215	4.18817	2.81209e-05	0.000231258
CRCP	947.037	0.876212	0.196422	4.46086	8.1631e-06	7.65156e-05
C7orf26	1097.66	0.875741	0.198751	4.40623	1.05185e-05	9.60222e-05
HGS	1847.35	0.875635	0.185353	4.72416	2.31071e-06	2.47811e-05
FXR1	2136.68	0.875496	0.164385	5.3259	1.00454e-07	1.44049e-06
VLDLR	465.291	0.875443	0.266048	3.29054	0.000999941	0.00526276
DBF4	513.905	0.875293	0.218188	4.01165	6.02961e-05	0.000454839
PCID2	1690.22	0.875053	0.227656	3.84375	0.00012117	0.000842777
ZDHHC14	462.93	0.87503	0.219994	3.97751	6.96402e-05	0.00051752
TPD52L2	1634.59	0.874523	0.155455	5.62557	1.84894e-08	3.07e-07
SAMD8	587.575	0.874266	0.238849	3.66033	0.000251888	0.00159532
DYRK1A	2820.36	0.874023	0.17071	5.11993	3.05655e-07	3.963e-06
DOCK11	3227.75	0.872445	0.186317	4.68258	2.83284e-06	2.9743e-05
CCDC88C	5058.1	0.872057	0.189288	4.60703	4.08456e-06	4.14676e-05
DOHH	490.158	0.871878	0.252304	3.45566	0.000548945	0.00311352
GBP2	7611.3	0.871727	0.129774	6.71728	1.85145e-11	5.31447e-10
ZFYVE28	3683.92	0.87095	0.194783	4.47138	7.77155e-06	7.33387e-05
ATP8A1	3098.26	0.870195	0.205975	4.22475	2.39201e-05	0.000199899
RFX7	789.228	0.869997	0.241282	3.60573	0.000311274	0.00191915
USP3	995.657	0.869356	0.183389	4.7405	2.13193e-06	2.29833e-05
COMMD10	310.317	0.86887	0.260294	3.33804	0.000843719	0.00453307
IMPAD1	2121.97	0.868776	0.192963	4.50231	6.722e-06	6.45415e-05
PPP1CC	2482.06	0.868773	0.197226	4.40496	1.05804e-05	9.64802e-05
SERTAD2	920.913	0.867575	0.192047	4.51751	6.25717e-06	6.07497e-05
EIF5	4417.04	0.867256	0.148163	5.85338	4.8167e-09	9.05463e-08
SPPL3	705.59	0.866123	0.195032	4.44092	8.95761e-06	8.33816e-05
FGFR1OP2	2691.46	0.86608	0.162879	5.31733	1.05299e-07	1.50473e-06
PPP1R12B	709.224	0.865448	0.237374	3.64593	0.000266425	0.00167518
SNX13	751.602	0.865209	0.224403	3.8556	0.000115446	0.000807385
STK4	8894.12	0.863965	0.169717	5.09063	3.56884e-07	4.56972e-06
SNRNP48	524.432	0.863075	0.249141	3.4642	0.000531808	0.00303719
SMG1P1	465.136	0.862722	0.300294	2.87292	0.00406694	0.0175398
LRMP	1110.66	0.862395	0.196071	4.39838	1.09064e-05	9.907e-05
ZNF451	1138.86	0.86188	0.18442	4.67345	2.96178e-06	3.09497e-05
AKAP8L	1849.25	0.861825	0.203662	4.23164	2.31997e-05	0.00019447
IFT20	422.696	0.860992	0.242947	3.54395	0.000394187	0.00233443
GFPT1	1111.35	0.860988	0.209595	4.10787	3.99332e-05	0.000315358
ZFP91	1963.22	0.86091	0.190462	4.52012	6.18057e-06	6.01121e-05
LATS1	1358.57	0.860547	0.195672	4.3979	1.09304e-05	9.92335e-05
UHRF1BP1	636.12	0.860474	0.237528	3.62262	0.000291637	0.0018083
ZEB1	367.12	0.858022	0.307247	2.79261	0.00522848	0.0216988
RBM39	10183.4	0.857782	0.142593	6.01561	1.79205e-09	3.63364e-08
MALT1	1010.09	0.857443	0.192798	4.44736	8.69329e-06	8.12013e-05
MAP3K2	2685.44	0.857426	0.189738	4.519	6.21312e-06	6.03576e-05
POGZ	2113.82	0.857386	0.163039	5.25878	1.45e-07	2.0198e-06
DENND4C	2068.59	0.857106	0.181264	4.7285	2.26185e-06	2.43205e-05
MOSPD2	598.816	0.856779	0.26864	3.18932	0.00142608	0.00711315
UHMK1	6888.27	0.856416	0.161521	5.30219	1.14422e-07	1.62524e-06
INPP5A	195.951	0.855852	0.298782	2.86447	0.00417706	0.0179351
UBE2H	2273.16	0.854241	0.159648	5.35077	8.75787e-08	1.27356e-06
ANKIB1	1770.13	0.85388	0.180862	4.72116	2.345e-06	2.51327e-05
ENY2	1107.78	0.85383	0.175245	4.8722	1.1036e-06	1.26757e-05
USP36	1828.19	0.853527	0.184679	4.62167	3.80666e-06	3.89516e-05
TUBB6	489.119	0.853106	0.27207	3.13561	0.00171495	0.00837682
snoU13	488.947	0.852972	0.224606	3.79764	0.000146079	0.000990562
TNIP1	5401.86	0.85277	0.141965	6.0069	1.891e-09	3.8202e-08
PTPN22	3067.02	0.852262	0.188913	4.51139	6.44042e-06	6.2236e-05
SLC25A28	1045.84	0.851258	0.187192	4.54752	5.42819e-06	5.35518e-05
DNMT3A	1073.22	0.85123	0.21116	4.03122	5.54892e-05	0.000421856
SERINC3	3484.23	0.850681	0.167762	5.07076	3.96229e-07	5.04222e-06
GNB1L	186.444	0.850186	0.341693	2.48816	0.0128407	0.0456463
SUPT5H	3245	0.850164	0.159553	5.3284	9.90837e-08	1.4233e-06
TRAPPC13	519.324	0.850127	0.25642	3.31537	0.000915229	0.00487443
LRRC37B	497.898	0.849609	0.2457	3.45791	0.000544387	0.00308979
REXO1	1487.08	0.849051	0.179933	4.7187	2.37353e-06	2.5356e-05
RALBP1	2627.93	0.848836	0.167472	5.06853	4.00895e-07	5.09375e-06
PHLPP1	257.964	0.848427	0.302351	2.8061	0.00501448	0.0209741
GOLGB1	2393.66	0.848138	0.214328	3.95719	7.58353e-05	0.000556294
SCAF8	1298.72	0.847671	0.219682	3.85863	0.000114025	0.000800162
MED21	385.846	0.847553	0.238653	3.5514	0.000383189	0.00227941
CDKN2AIP	987.853	0.846837	0.225731	3.75153	0.000175757	0.00116642
PTRF	1447.31	0.846085	0.242526	3.48864	0.000485485	0.00280037
ZFP36L1	7586.82	0.846084	0.138632	6.1031	1e-09	2.23279e-08
FRG1	1027.3	0.845588	0.241507	3.50129	0.000463005	0.00268389
MED28	1443.06	0.845278	0.164541	5.13718	2.78888e-07	3.64454e-06
CDC16	2171.58	0.844684	0.193377	4.36807	1.2535e-05	0.000111772
CTC-575D19.1	712.668	0.84447	0.234654	3.5988	0.000319694	0.00196374
ZNF567	215.605	0.844272	0.310261	2.72117	0.00650516	0.0259907
CHMP2B	846.309	0.844093	0.24968	3.3807	0.000723022	0.00396857
QPCTL	421.38	0.844065	0.264074	3.19632	0.00139193	0.00697021
ZNF333	798.182	0.843567	0.186338	4.52708	5.98041e-06	5.82684e-05
CKS1B	337.488	0.843162	0.290339	2.90406	0.00368361	0.0160714
GUK1	4013.27	0.842561	0.146139	5.76549	8.14216e-09	1.4544e-07
TOB1	446.644	0.842405	0.245432	3.43234	0.000598404	0.00336513
SFI1	2156.65	0.842401	0.182751	4.60956	4.03522e-06	4.10107e-05
C16orf72	2079.65	0.842168	0.172819	4.87313	1.09841e-06	1.26249e-05
NUDT3	566.352	0.841111	0.235269	3.57511	0.000350081	0.00211729
FAM126B	1601.99	0.840851	0.16609	5.06264	4.13499e-07	5.23375e-06
CPD	2550.47	0.840165	0.189657	4.42991	9.42713e-06	8.72657e-05
DUSP1	387.195	0.839518	0.267672	3.13636	0.00171057	0.00836037
RBAK	801.358	0.838098	0.212378	3.94625	7.93837e-05	0.00057949
ZNF227	434.336	0.837626	0.258283	3.24305	0.00118257	0.00605595
FOXK2	1240.01	0.83761	0.181812	4.607	4.0852e-06	4.14676e-05
KIAA0226	1933.5	0.836529	0.18442	4.536	5.7332e-06	5.62583e-05
PAQR3	294.165	0.834603	0.283881	2.93998	0.00328238	0.0145516
PPP2R5D	1384.12	0.833764	0.165429	5.04001	4.65507e-07	5.8074e-06
VPS37A	755.595	0.833269	0.195186	4.26909	1.96269e-05	0.000166294
CDK19	814.871	0.83286	0.202566	4.11154	3.93028e-05	0.000310676
RMND5A	1743.71	0.8328	0.168961	4.92896	8.26698e-07	9.75315e-06
NUBP2	1273	0.832493	0.213673	3.89611	9.77495e-05	0.00069812
TMEM109	2593.5	0.832426	0.166792	4.9908	6.01312e-07	7.30828e-06
PGM1	1103.2	0.832145	0.188223	4.42106	9.82158e-06	9.0591e-05
ZSWIM6	490.12	0.832101	0.228078	3.64832	0.00026396	0.00166095
KANSL1	2594.47	0.831978	0.180275	4.61504	3.93021e-06	4.00916e-05
NEU1	959.191	0.831461	0.176741	4.70439	2.5462e-06	2.70075e-05
YY1	3650.63	0.831231	0.149173	5.57225	2.51474e-08	4.07718e-07
AC016739.2	214.354	0.831191	0.337671	2.46154	0.013834	0.0486224
NAA50	2651.54	0.831157	0.177621	4.67939	2.87725e-06	3.01517e-05
PTAR1	2152.22	0.831134	0.182555	4.55278	5.29418e-06	5.24492e-05
SUDS3	1637.72	0.831086	0.163063	5.09672	3.45592e-07	4.44237e-06
CDC42EP3	2418.35	0.83088	0.153994	5.39552	6.83248e-08	1.015e-06
HP1BP3	5407.76	0.83081	0.163384	5.085	3.67624e-07	4.69995e-06
STARD5	285.952	0.83066	0.271835	3.05575	0.002245	0.0105356
MXD1	1173.27	0.830309	0.182385	4.55249	5.3014e-06	5.24892e-05
TTC39C	1700.85	0.830098	0.200464	4.14089	3.45968e-05	0.000277329
BRD8	1175.78	0.830047	0.18797	4.41586	1.00608e-05	9.24578e-05
CWC15	958.696	0.829742	0.218457	3.79819	0.000145757	0.000989196
UBAC1	705.566	0.82972	0.21514	3.85664	0.000114956	0.0008043
YIPF2	434.548	0.828861	0.248247	3.33885	0.000841252	0.00452129
PCGF6	237.684	0.828317	0.289371	2.86247	0.00420349	0.0180391
ACBD3	1155.68	0.82766	0.180825	4.57712	4.71417e-06	4.72882e-05
CENPF	364.499	0.827428	0.251498	3.29	0.00100187	0.00526956
CTCF	2339.38	0.82673	0.178699	4.62639	3.72094e-06	3.81455e-05
SRSF4	3223.33	0.826704	0.150646	5.48772	4.07156e-08	6.35171e-07
VPS26B	2199.42	0.826647	0.211584	3.90694	9.34708e-05	0.000671046
NUAK2	301.142	0.826595	0.277402	2.97978	0.00288459	0.0130332
ITGAV	936.186	0.82569	0.210708	3.91865	8.90452e-05	0.00064291
C22orf39	624.745	0.824947	0.197784	4.17095	3.0333e-05	0.00024711
ZBTB49	232.481	0.824387	0.302372	2.7264	0.00640293	0.0256443
ALG2	748.911	0.823804	0.208992	3.9418	8.08739e-05	0.000589066
FLVCR1	339.392	0.823106	0.303619	2.71098	0.00670846	0.0266481
WDR59	1067.26	0.822877	0.176307	4.66729	3.052e-06	3.17613e-05
TMEM87A	1239.89	0.822877	0.179887	4.57441	4.77555e-06	4.78279e-05
CTDSPL2	1459.61	0.822615	0.17759	4.63209	3.61988e-06	3.7225e-05
DYRK2	3461.21	0.821594	0.187809	4.37463	1.2164e-05	0.000108875
CDC73	1266.74	0.821323	0.181979	4.51327	6.38343e-06	6.17576e-05
POC1B	997.26	0.820277	0.218796	3.74904	0.00017751	0.0011771
RAB4A	336.536	0.820253	0.280154	2.92787	0.00341295	0.0150295
CALD1	1399.2	0.819621	0.236899	3.45979	0.000540603	0.00307571
SMG7	2219.33	0.818773	0.188174	4.35115	1.35423e-05	0.00011972
PITPNM2	897.913	0.818404	0.265699	3.08019	0.00206866	0.00980843
CCDC80	989.935	0.818389	0.261057	3.1349	0.00171913	0.00838535
TMEM71	1090.28	0.817802	0.229432	3.56446	0.000364606	0.0021883
TCEA1	2438.89	0.817727	0.176577	4.63098	3.63936e-06	3.73788e-05
TAX1BP1	2967.26	0.817636	0.177293	4.61178	3.99244e-06	4.06259e-05
EIF1	10356.1	0.817408	0.147176	5.55395	2.79286e-08	4.48e-07
ADAP1	896.495	0.817025	0.196571	4.15639	3.23312e-05	0.000261289
TSC22D2	845.05	0.816793	0.215316	3.79345	0.000148567	0.00100578
GNPTG	1220.78	0.816652	0.18567	4.3984	1.09053e-05	9.907e-05
ADAM9	270.293	0.816306	0.294598	2.77091	0.00558996	0.0228825
CAMK1D	1030.75	0.815907	0.180075	4.53093	5.87255e-06	5.75231e-05
TMX2	1193.72	0.815474	0.200755	4.06203	4.86482e-05	0.000374855
KDM4C	1680.38	0.814851	0.153993	5.29147	1.21335e-07	1.71562e-06
SETD1A	1101.65	0.814835	0.193992	4.20035	2.66499e-05	0.00022059
SPG21	1233.54	0.814349	0.178505	4.56206	5.06539e-06	5.04552e-05
LPIN1	2016.14	0.814096	0.165297	4.92504	8.43435e-07	9.92224e-06
PIAS1	721.293	0.813324	0.235165	3.45853	0.000543136	0.00308375
PPME1	433.749	0.812549	0.246157	3.30093	0.000963635	0.00510915
XRN1	2670.5	0.81239	0.204991	3.96305	7.39992e-05	0.00054598
PDCD7	1003.55	0.810976	0.184433	4.39713	1.09689e-05	9.93647e-05
MCOLN1	337.603	0.81081	0.269143	3.01257	0.00259047	0.0119196
ETNK1	2714.1	0.810694	0.18132	4.47107	7.7831e-06	7.34057e-05
CDK8	375.846	0.810409	0.257996	3.14117	0.00168273	0.00823893
NOSIP	1184.41	0.810378	0.213208	3.80088	0.000144184	0.000980536
TMTC3	348.283	0.810051	0.2916	2.77796	0.00547019	0.0224814
2008-03-01	1462.98	0.810031	0.181491	4.4632	8.07452e-06	7.58508e-05
OXA1L	1490.92	0.808799	0.17485	4.62568	3.73368e-06	3.82489e-05
RNF114	1227.32	0.808791	0.16959	4.76911	1.85046e-06	2.01729e-05
HDLBP	3713.93	0.808354	0.164828	4.90423	9.38e-07	1.0927e-05
GABARAP	661.945	0.808072	0.239648	3.37191	0.000746483	0.0040779
COL6A3	2377.33	0.807562	0.198024	4.0781	4.54044e-05	0.000353658
PNPLA8	867.113	0.807501	0.215822	3.74152	0.000182911	0.0012063
SIPA1L1	932.06	0.807054	0.213074	3.78767	0.000152069	0.00102655
TKT	2155.81	0.807026	0.177982	4.53432	5.77883e-06	5.66724e-05
DDHD2	1543.69	0.807008	0.168651	4.78507	1.70931e-06	1.8783e-05
C5orf24	899.143	0.806672	0.189087	4.26615	1.98871e-05	0.000168327
TMEM55B	1061.19	0.806175	0.208527	3.86604	0.000110618	0.000779236
MSL1	3950.07	0.805678	0.159809	5.0415	4.61893e-07	5.771e-06
DPF2	1625.88	0.805576	0.164883	4.88575	1.03037e-06	1.19176e-05
MPHOSPH8	4251.02	0.805217	0.166856	4.82581	1.39434e-06	1.5613e-05
EZH1	2195.84	0.804959	0.163031	4.93746	7.91469e-07	9.37774e-06
NAA35	500.612	0.803852	0.234752	3.42426	0.000616471	0.00345144
KCNAB2	4179.27	0.803529	0.168039	4.78179	1.73741e-06	1.90033e-05
BLMH	1153.29	0.803453	0.174587	4.60201	4.18425e-06	4.23687e-05
COL4A2	264.854	0.803205	0.286217	2.80628	0.00501169	0.0209731
CEP57	1525.76	0.803053	0.168383	4.76921	1.84951e-06	2.01729e-05
SPARC	3139.79	0.802832	0.250321	3.20721	0.00134031	0.00675291
ZBTB44	2635.12	0.802617	0.188227	4.26409	2.00718e-05	0.000169803
GSK3A	1281.02	0.802548	0.172948	4.64041	3.47714e-06	3.58241e-05
CREB1	2595.15	0.80245	0.181943	4.41046	1.03152e-05	9.43747e-05
SLC38A2	6743.15	0.802388	0.161446	4.97002	6.69463e-07	8.07121e-06
MTMR2	771.444	0.801425	0.212612	3.76942	0.000163625	0.00109382
HMBOX1	669.161	0.801293	0.243191	3.29491	0.000984535	0.00519659
SNAPC3	689.03	0.800913	0.228104	3.51117	0.000446136	0.00259918
PTEN	2436.77	0.800509	0.185343	4.31907	1.56689e-05	0.000136134
ARHGAP9	8642.76	0.8	0.140139	5.70863	1.13887e-08	1.97057e-07
ISCU	2190.5	0.799941	0.194977	4.10274	4.08285e-05	0.000321659
PEX5	728.969	0.799756	0.214509	3.72831	0.000192772	0.00126158
ATG13	1610.47	0.799694	0.193315	4.13673	3.52284e-05	0.000281779
PPP4R2	1687.78	0.799649	0.184975	4.32301	1.53914e-05	0.000134056
HERC3	1071.5	0.79963	0.19951	4.00798	6.12413e-05	0.0004611
ABR	3105.92	0.799593	0.17997	4.44292	8.87448e-06	8.27065e-05
RANBP10	759.085	0.799351	0.208663	3.83081	0.000127721	0.000881652
ZC3H15	1802.37	0.798981	0.197233	4.05095	5.10091e-05	0.000390132
SLC2A1	1727.16	0.798699	0.165551	4.82448	1.4037e-06	1.57072e-05
AKIRIN2	845.245	0.798626	0.205779	3.88098	0.000104035	0.00073822
JADE2	3604.39	0.798177	0.170382	4.68462	2.80478e-06	2.94859e-05
CELF1	4497.26	0.79805	0.161966	4.92728	8.33831e-07	9.83027e-06
AGAP6	673.586	0.797858	0.208528	3.82615	0.000130162	0.000896627
C3orf58	637.162	0.79758	0.218083	3.65724	0.00025495	0.00161101
RSBN1L	1910.16	0.797335	0.195881	4.07051	4.69111e-05	0.000363848
UBA5	1012.17	0.796594	0.199094	4.0011	6.30493e-05	0.000472584
SGTB	351.508	0.795895	0.301967	2.63571	0.00839626	0.0321308
TM9SF3	4274.36	0.795877	0.149606	5.31982	1.03872e-07	1.48585e-06
SYNJ1	583.233	0.795726	0.253944	3.13347	0.00172751	0.00841325
NR2C2	581.415	0.7957	0.278102	2.86118	0.0042207	0.0180942
ANKRD11	7497.26	0.795585	0.145695	5.46062	4.74486e-08	7.2918e-07
PIK3CD	10855.9	0.795469	0.159023	5.00223	5.6671e-07	6.92855e-06
PRKAG2	745.893	0.795312	0.214149	3.71382	0.000204156	0.00132609
CTD-3184A7.4	275.564	0.795212	0.267771	2.96975	0.00298047	0.013393
DDX24	4299.72	0.795059	0.137638	5.77643	7.63001e-09	1.37182e-07
CDK17	2076.53	0.795055	0.170753	4.65616	3.22161e-06	3.3379e-05
APBB1IP	2222.27	0.794997	0.167914	4.73454	2.19553e-06	2.36381e-05
AKAP10	992.317	0.794883	0.192122	4.13739	3.51279e-05	0.000281177
COL6A1	2413.84	0.794491	0.195434	4.06527	4.7977e-05	0.00037067
FBXO8	357.139	0.794388	0.275785	2.88046	0.00397095	0.0171707
PAN3	1853.35	0.79361	0.16816	4.71938	2.36569e-06	2.53215e-05
MINK1	1940.6	0.79346	0.188947	4.19938	2.67645e-05	0.000221045
FBXL3	1517.2	0.792984	0.208056	3.81139	0.000138187	0.000944418
NFRKB	721.999	0.791962	0.230008	3.4432	0.000574875	0.00325053
FAM211A-AS1	1474.55	0.791954	0.179848	4.40347	1.06533e-05	9.70917e-05
GALNT3	840.308	0.791649	0.196775	4.02313	5.74306e-05	0.000434813
ZBTB2	986.281	0.791344	0.19278	4.1049	4.04487e-05	0.000319123
EPC1	1550.93	0.791281	0.189941	4.16594	3.10077e-05	0.000251985
CPOX	957.637	0.790926	0.202717	3.90162	9.55522e-05	0.000684204
TULP3	283.585	0.790832	0.267332	2.95824	0.00309396	0.0138165
RAD54L2	1299.5	0.790521	0.194188	4.0709	4.68319e-05	0.000363575
SBNO2	2286.96	0.79012	0.200798	3.9349	8.32306e-05	0.000603833
WDR26	3775.38	0.789667	0.162938	4.84643	1.257e-06	1.42301e-05
DHX8	1398.24	0.789358	0.183546	4.30059	1.70341e-05	0.000146814
ASAH1	1804.37	0.788479	0.167967	4.69426	2.67572e-06	2.82551e-05
UBE2F	614.293	0.788352	0.233347	3.37846	0.000728932	0.00399569
PGM2L1	321.711	0.788119	0.280455	2.81014	0.00495197	0.02076
HNRNPCP2	418.51	0.787945	0.284072	2.77375	0.00554143	0.0227346
TRIM33	2144.88	0.78771	0.156668	5.0279	4.9589e-07	6.16189e-06
MAD1L1	898.967	0.786617	0.200755	3.9183	8.91744e-05	0.000643042
NDUFAF7	344.795	0.786536	0.259526	3.03066	0.00244022	0.0112849
MITD1	1379.41	0.786519	0.161172	4.87999	1.0609e-06	1.22449e-05
P2RY10	259.469	0.785731	0.296101	2.6536	0.00796393	0.0307114
UBE2D2	2072.17	0.785271	0.192787	4.07326	4.63602e-05	0.00036009
UTP18	880.757	0.785179	0.203505	3.85828	0.000114187	0.000800955
SLC17A5	399.223	0.784244	0.25359	3.09257	0.00198434	0.00946852
TERF2IP	3466.04	0.783018	0.192223	4.07349	4.63141e-05	0.000360063
TBKBP1	881.047	0.782794	0.197775	3.95799	7.55817e-05	0.00055468
SBDS	743.111	0.782698	0.210908	3.71109	0.000206369	0.00133941
DUSP11	716.296	0.782617	0.22471	3.48279	0.000496225	0.00285472
RUNX3	16704.4	0.782546	0.133296	5.87075	4.33824e-09	8.2e-08
LUM	362.798	0.782165	0.286408	2.73095	0.00631521	0.025336
KPNA1	1798.89	0.782103	0.187718	4.16638	3.09475e-05	0.000251744
SMURF2	1695.5	0.78121	0.170931	4.57031	4.87e-06	4.86961e-05
MBTPS1	2306.9	0.780474	0.16873	4.62557	3.73566e-06	3.82489e-05
MAP2K2	3203.96	0.780212	0.1664	4.68877	2.7485e-06	2.89681e-05
UTP15	427.341	0.779932	0.247347	3.15319	0.00161495	0.00794003
THAP9-AS1	848.255	0.779524	0.203781	3.82531	0.00013061	0.000899338
NFX1	1091.27	0.778745	0.174421	4.46474	8.01674e-06	7.53939e-05
GIT1	2645.03	0.778374	0.16658	4.67268	2.973e-06	3.10365e-05
ARL6IP1	2843.71	0.778361	0.207099	3.7584	0.000171004	0.00113761
SNX27	817.068	0.777933	0.205898	3.77824	0.000157944	0.00105927
CPSF7	2224.03	0.777572	0.165433	4.70024	2.59861e-06	2.74936e-05
MIIP	753.703	0.777557	0.223317	3.48185	0.000497967	0.00286374
RMDN3	945.06	0.776963	0.18872	4.117	3.83832e-05	0.000304282
DOPEY1	743.072	0.776596	0.254602	3.05023	0.00228665	0.0107037
PSAP	9838.63	0.776133	0.143081	5.42444	5.81349e-08	8.75824e-07
GNB2L1	10853	0.775578	0.154454	5.02142	5.12913e-07	6.346e-06
TIMP3	2264.95	0.775459	0.229295	3.38193	0.000719783	0.00395605
CCDC104	414.219	0.775334	0.273522	2.83463	0.00458788	0.0194494
PANK2	1196.18	0.775065	0.190671	4.06494	4.80439e-05	0.00037089
MCTP2	2469.2	0.77496	0.242699	3.19309	0.00140758	0.00703578
NRBP1	2935.85	0.774762	0.153972	5.03185	4.85768e-07	6.04646e-06
SRSF6	4721.09	0.774513	0.164573	4.7062	2.52374e-06	2.68392e-05
BBX	2351.01	0.773426	0.177194	4.36486	1.27206e-05	0.000113305
PQBP1	1119.95	0.773178	0.211229	3.66038	0.000251842	0.00159532
DVL2	954.6	0.773135	0.185846	4.16007	3.18145e-05	0.000257907
ZNF160	970.54	0.772896	0.238512	3.24049	0.00119324	0.00610493
KIF22	1518	0.772705	0.163739	4.71913	2.36852e-06	2.53354e-05
TAB3	782.727	0.772516	0.215803	3.57973	0.000343956	0.00208867
RAB6A	3106.48	0.772488	0.180383	4.28248	1.84819e-05	0.000157646
MAPK1	9862.25	0.772345	0.171596	4.50095	6.765e-06	6.48407e-05
MSL2	2591.41	0.772345	0.185194	4.17046	3.03979e-05	0.000247518
TAPT1	610.096	0.772156	0.21625	3.57067	0.000356071	0.00214801
NIN	2912.72	0.771927	0.191941	4.02169	5.77814e-05	0.000437268
MSH3	352.076	0.771772	0.260731	2.96003	0.00307612	0.0137592
CMC2	503.378	0.770748	0.25504	3.02207	0.00251056	0.0115972
CD82	1269.01	0.770686	0.204187	3.77442	0.000160382	0.00107387
TNFRSF25	1825.61	0.77047	0.17453	4.41454	1.01226e-05	9.29218e-05
CYBRD1	510.157	0.770154	0.231357	3.32885	0.000872053	0.00466858
CMPK1	2997.58	0.770126	0.200737	3.8365	0.000124799	0.00086438
MBNL2	856.257	0.770034	0.248819	3.09476	0.00196973	0.00942095
TEX2	476.952	0.769733	0.243138	3.16583	0.0015464	0.00764399
GCC2	1863.71	0.768673	0.236831	3.24567	0.00117176	0.00600803
STRIP1	1372.3	0.768498	0.171696	4.47593	7.608e-06	7.19183e-05
TEKT4P2	281.655	0.768406	0.295184	2.60314	0.0092374	0.0347139
THAP3	387.352	0.767437	0.281995	2.72146	0.00649947	0.0259743
S100PBP	1967.65	0.767274	0.161419	4.75332	2.00108e-06	2.1686e-05
RCHY1	767.913	0.767155	0.225009	3.40944	0.000650954	0.00361385
ZNF569	300.082	0.766874	0.279243	2.74626	0.00602782	0.0243906
TRIM24	544.735	0.76589	0.217674	3.51851	0.000433974	0.00253467
DNAJA2	1508.49	0.765867	0.163074	4.69642	2.64758e-06	2.79938e-05
COG3	875.826	0.765499	0.216378	3.53779	0.000403488	0.00237927
KPNA3	1706.45	0.765191	0.184153	4.15519	3.25024e-05	0.000262195
DDX39B	4388.89	0.764866	0.180766	4.23124	2.32411e-05	0.000194718
MAP4K5	946.44	0.764347	0.184087	4.1521	3.29434e-05	0.000265364
SAMSN1	1983.6	0.764293	0.23989	3.18602	0.00144247	0.00717755
POSTN	3348.95	0.763817	0.213946	3.57014	0.000356792	0.00215
RCN3	309.276	0.763611	0.311183	2.4539	0.0141317	0.0494264
PJA2	4032.16	0.763577	0.189018	4.03972	5.35162e-05	0.000407231
KTN1	4688.8	0.763341	0.150875	5.05941	4.20555e-07	5.3066e-06
TGDS	338.707	0.762628	0.257617	2.96031	0.00307327	0.0137502
PPP2R3C	704.315	0.762338	0.25663	2.97058	0.0029724	0.0133677
ITCH	3191.98	0.762237	0.163616	4.65868	3.1824e-06	3.29935e-05
ZSWIM8	2473.99	0.762216	0.174263	4.37394	1.22022e-05	0.000109158
CDC34	1529.93	0.761979	0.178291	4.2738	1.92169e-05	0.000163324
WWP1	1310.83	0.761702	0.18813	4.04881	5.14783e-05	0.000393356
NCS1	859.727	0.761542	0.208427	3.65376	0.000258425	0.00162984
SDHA	2104.13	0.761373	0.172614	4.41083	1.02974e-05	9.43165e-05
ALDOA	8964.82	0.760798	0.142009	5.35738	8.44354e-08	1.23437e-06
RACGAP1	464.918	0.760695	0.255007	2.98303	0.00285408	0.0129094
BGN	419.351	0.760278	0.309345	2.4577	0.013983	0.0490624
EXOSC10	1726.38	0.759573	0.1743	4.35784	1.31352e-05	0.000116619
WBP11	1692.46	0.759088	0.173082	4.38573	1.156e-05	0.000104147
PHF12	1688.08	0.758215	0.191417	3.96106	7.46167e-05	0.000549308
C5orf56	992.489	0.758073	0.201293	3.76601	0.000165878	0.00110619
TLE1	614.55	0.757731	0.287863	2.63226	0.00848189	0.032376
RHOT1	950.628	0.757668	0.245305	3.08868	0.00201047	0.00957379
NUS1	1602.77	0.757378	0.166427	4.55081	5.344e-06	5.28474e-05
FBN1	824.559	0.756239	0.272424	2.77596	0.00550383	0.0225859
CRY2	713.69	0.755701	0.212213	3.56105	0.000369379	0.00221372
MED15	2899.87	0.755271	0.161932	4.66411	3.09952e-06	3.21948e-05
PHLPP2	445.462	0.754798	0.23042	3.27575	0.00105383	0.00549733
ABCC1	1153.65	0.754771	0.233098	3.238	0.0012037	0.00615272
KIF3A	727.513	0.754465	0.192779	3.91362	9.09208e-05	0.000654448
TCF20	1904.34	0.754296	0.214754	3.51238	0.00044412	0.00258835
PTGER4	3373.79	0.753276	0.158224	4.76082	1.92807e-06	2.09223e-05
RALGPS2	270.545	0.753036	0.289587	2.60038	0.00931201	0.0349386
RAB33B	407.369	0.752887	0.286733	2.62575	0.00864594	0.0328502
WIPF2	1959.64	0.751954	0.153011	4.91437	8.90676e-07	1.04112e-05
MYO9B	8765.74	0.751452	0.178022	4.22112	2.43086e-05	0.000202838
UBE2E1	1117.01	0.751134	0.218952	3.43059	0.000602274	0.00337883
RAPGEF2	610.859	0.750538	0.246525	3.04447	0.00233093	0.0108739
RNF145	2152.7	0.750002	0.152238	4.92651	8.37123e-07	9.862e-06
RAB24	371.934	0.749776	0.245032	3.05992	0.00221399	0.0104108
COPS5	1402.24	0.749744	0.164593	4.55514	5.23514e-06	5.19579e-05
ARHGAP5	775.616	0.74937	0.238135	3.14682	0.00165055	0.00809097
EIF3E	2786.96	0.749307	0.204988	3.65537	0.000256807	0.00162088
FLII	4337.47	0.749274	0.166064	4.51195	6.4235e-06	6.21089e-05
FN1	16786.5	0.748409	0.208375	3.59164	0.000328608	0.00200654
ZNF263	970.916	0.74827	0.194134	3.8544	0.000116014	0.000810676
ARFGAP1	2265.9	0.748001	0.156409	4.78235	1.73257e-06	1.89629e-05
KLHL20	567.866	0.747603	0.211565	3.53367	0.000409832	0.00241013
B4GALT3	1213.52	0.74756	0.19357	3.86196	0.000112483	0.000791044
PIAS4	991.397	0.747512	0.178008	4.19932	2.67718e-05	0.000221045
SLMAP	1147.43	0.746573	0.200894	3.71625	0.000202199	0.00131701
HS1BP3	513.196	0.746305	0.220118	3.39049	0.00069769	0.00384615
HEXA	717.878	0.7463	0.237107	3.14752	0.00164661	0.00807887
PLEKHA2	4007.77	0.746031	0.140818	5.29785	1.17172e-07	1.66145e-06
TTC3	2772.89	0.746021	0.178339	4.18316	2.87485e-05	0.000236067
CTD-2031P19.4	475.327	0.745955	0.284668	2.62044	0.00878161	0.0332891
ITK	4725.08	0.745758	0.194505	3.83413	0.000126011	0.000870532
RB1CC1	1743.94	0.745655	0.181139	4.11648	3.847e-05	0.000304824
TPM2	10025	0.745394	0.203517	3.66256	0.000249703	0.00158453
ARID1B	2279.01	0.745225	0.19622	3.79792	0.000145918	0.000989879
PLEKHF2	654.977	0.745137	0.200216	3.72166	0.000197919	0.00129219
DICER1	1849.58	0.745017	0.231335	3.22051	0.00127965	0.0064787
PIK3R5	4127.62	0.744264	0.148115	5.02489	5.03708e-07	6.24152e-06
ZXDB	353.88	0.744125	0.269088	2.76536	0.00568607	0.0232126
LCORL	364.589	0.743805	0.26486	2.8083	0.00498043	0.0208582
F2R	4370.51	0.743707	0.145948	5.09571	3.47432e-07	4.45561e-06
KIAA1430	955.963	0.742989	0.229895	3.23187	0.00122984	0.00626603
UBR5	2607.38	0.742934	0.204629	3.63064	0.000282716	0.00176283
HNRNPC	9177.07	0.74287	0.150974	4.92053	8.63119e-07	1.01249e-05
STARD3	2223.55	0.741656	0.165532	4.48045	7.44872e-06	7.06738e-05
CEP95	1134.94	0.741577	0.207777	3.5691	0.00035821	0.00215776
SFT2D1	822.596	0.74142	0.204491	3.62569	0.000288187	0.00179289
RSL24D1	1934.84	0.741309	0.213727	3.46848	0.000523405	0.00299646
TAF6	616.83	0.741226	0.248388	2.98415	0.00284372	0.0128732
COL1A1	21773.3	0.740882	0.195412	3.79138	0.000149815	0.0010134
VDAC1	3036.52	0.74023	0.146586	5.0498	4.42265e-07	5.551e-06
PHC2	1093.03	0.740156	0.168986	4.37999	1.18684e-05	0.000106519
SELK	1121.2	0.740077	0.216407	3.41984	0.000626569	0.00350085
CDKN2D	778.563	0.739898	0.214132	3.45533	0.000549612	0.00311623
TOMM7	1719.64	0.739242	0.237	3.11916	0.00181367	0.00877325
NEAT1	17374.2	0.738998	0.158194	4.67146	2.99063e-06	3.11815e-05
SUFU	425.16	0.738743	0.261787	2.82193	0.00477361	0.0201196
PCNXL4	1641.72	0.738668	0.181073	4.07939	4.51542e-05	0.000352374
MIS18BP1	707.158	0.737906	0.249685	2.95535	0.00312313	0.0139279
NFATC1	514.934	0.737418	0.235196	3.13534	0.00171656	0.00838019
KIAA0513	1660.85	0.73721	0.20101	3.66753	0.000244908	0.00155709
VAPA	1897.42	0.735684	0.169598	4.33781	1.43912e-05	0.000126478
DHRS7	3213.72	0.734825	0.197197	3.72635	0.000194272	0.00127089
OTUD6B	311.956	0.734718	0.261742	2.80703	0.00500008	0.0209299
CELF2	7774.78	0.733389	0.169745	4.32055	1.55644e-05	0.000135348
ST13	3057.27	0.732917	0.163115	4.49326	7.014e-06	6.70333e-05
NUDT21	2163.6	0.732345	0.180335	4.06104	4.88554e-05	0.000375924
MEF2D	2814.47	0.732293	0.163827	4.46992	7.82481e-06	7.3757e-05
FTH1	2303.23	0.732242	0.167897	4.36125	1.29323e-05	0.000115004
NKTR	4963.66	0.732017	0.200941	3.64295	0.000269533	0.00169086
FAU	5877.29	0.731717	0.185606	3.94231	8.06995e-05	0.000588575
MAFF	1657.39	0.731424	0.182498	4.00784	6.12759e-05	0.0004611
MTMR12	1017.55	0.731123	0.197597	3.70008	0.000215535	0.00139452
SMEK2	3186.03	0.729964	0.169655	4.30264	1.68774e-05	0.00014592
TSSC4	1017.42	0.7296	0.203068	3.59288	0.000327041	0.00199845
TRAF6	668.43	0.729599	0.214379	3.40331	0.000665751	0.00368362
R3HDM4	1692.41	0.72933	0.182181	4.00334	6.24556e-05	0.000469199
CACYBP	1557.96	0.72894	0.201153	3.6238	0.000290301	0.00180264
UBE2W	647.341	0.728179	0.219056	3.32417	0.000886817	0.00473533
RUFY2	329.396	0.728113	0.281517	2.58639	0.00969858	0.0361833
PFDN5	3701.26	0.727984	0.184777	3.93979	8.15523e-05	0.000593159
ARID3A	644.011	0.72735	0.20203	3.60021	0.000317958	0.00195598
COX14	312.142	0.726915	0.262217	2.77218	0.00556819	0.022816
SCAP	1582.98	0.726862	0.162959	4.46041	8.18013e-06	7.66249e-05
USP33	1955.53	0.726603	0.158067	4.59679	4.29042e-06	4.3311e-05
PIK3CG	2498.18	0.726069	0.22471	3.23114	0.00123297	0.006279
TMEM68	323.703	0.725823	0.294691	2.463	0.0137781	0.0484773
VPS11	1366.72	0.72507	0.179952	4.02923	5.59594e-05	0.000425039
RNF113A	569.196	0.724701	0.278831	2.59907	0.0093478	0.0350489
COL5A1	1396.61	0.724556	0.189894	3.81559	0.000135859	0.00093121
IGHMBP2	662.321	0.724323	0.26448	2.73867	0.00616881	0.0248696
TPT1	29708.6	0.724152	0.163506	4.4289	9.47133e-06	8.76032e-05
TNKS2	2497.08	0.723792	0.180829	4.00263	6.26432e-05	0.000470394
TTC17	1722.23	0.723677	0.187112	3.86762	0.000109901	0.000774514
RC3H2	2117.03	0.722717	0.164358	4.39721	1.09651e-05	9.93647e-05
WRAP53	449.867	0.722629	0.258963	2.79047	0.00526313	0.0218152
VCAN	703.723	0.722534	0.232114	3.11284	0.00185297	0.00893203
PRKCSH	4772.96	0.722013	0.150054	4.81168	1.4967e-06	1.66351e-05
TNPO1	2689.6	0.72172	0.182868	3.94667	7.92442e-05	0.000578728
IKBKB	2850.43	0.721706	0.176256	4.09464	4.22822e-05	0.000332001
RBM18	796.553	0.721699	0.204588	3.52758	0.000419374	0.00245889
PTTG1IP	2654.1	0.720954	0.159609	4.51699	6.27239e-06	6.08617e-05
CASP7	553.494	0.720396	0.219768	3.27798	0.00104553	0.00546264
COL1A2	15057.4	0.720231	0.198816	3.62261	0.00029165	0.0018083
WDR89	539.858	0.719756	0.245494	2.93186	0.00336933	0.0148732
RANBP2	3290.02	0.719448	0.160311	4.48784	7.195e-06	6.85247e-05
SREK1	2387.01	0.719447	0.157503	4.56782	4.92824e-06	4.92376e-05
BTF3	4222.59	0.719067	0.170231	4.22406	2.39935e-05	0.000200412
PPM1K	1916.3	0.718041	0.159888	4.4909	7.09217e-06	6.77409e-05
ATP7A	772.684	0.717863	0.219913	3.26431	0.00109731	0.0056935
ATP13A1	1506.61	0.717498	0.172729	4.15391	3.26847e-05	0.000263537
UBE2Q1	2258.75	0.717429	0.187992	3.81627	0.000135485	0.000929806
RC3H1	1557.33	0.71705	0.209895	3.41623	0.000634957	0.00353933
NCOA1	2700.42	0.716979	0.190283	3.76796	0.000164585	0.00109899
SLC25A38	1266.84	0.716576	0.187993	3.81171	0.000138007	0.000943974
DVL1	1171.75	0.715702	0.198841	3.59937	0.000318991	0.00196088
CXXC1	2150.87	0.715657	0.1748	4.09415	4.23729e-05	0.000332556
SEC63	1701.11	0.715197	0.179528	3.98376	6.78335e-05	0.000505688
ZAP70	11318.6	0.714449	0.178386	4.00508	6.19976e-05	0.00046597
ROCK1	4846.19	0.714372	0.143331	4.98408	6.22576e-07	7.5556e-06
SEC24D	830.396	0.713606	0.210371	3.39213	0.000693507	0.00382692
KDM5C	2866.8	0.713566	0.158021	4.51564	6.31254e-06	6.11435e-05
PUM1	2138.94	0.713312	0.176533	4.04067	5.32994e-05	0.000405769
LYSMD2	709.566	0.713131	0.233107	3.05925	0.00221894	0.0104281
CCDC6	731.249	0.713107	0.230058	3.09968	0.00193727	0.00928688
DHX29	853.726	0.713009	0.200441	3.55719	0.000374836	0.00223426
PCM1	2611.07	0.712828	0.189207	3.76746	0.000164919	0.00110024
SIRT1	733.532	0.712308	0.220627	3.22856	0.00124416	0.00632424
ELF2	793.384	0.711977	0.194057	3.6689	0.000243599	0.00154936
EIF4A2	11376.7	0.711849	0.15597	4.56401	5.01851e-06	5.00486e-05
HIPK3	2255.41	0.711835	0.188715	3.77202	0.000161935	0.00108339
PRKD3	2276.2	0.711369	0.158006	4.50216	6.72672e-06	6.45491e-05
MTURN	284.142	0.711047	0.282782	2.51447	0.0119211	0.0429882
SLBP	1321.52	0.709998	0.211948	3.34986	0.00080851	0.00437093
CLPX	1130.48	0.709989	0.198389	3.57878	0.000345206	0.00209548
MICA	380.885	0.709513	0.232659	3.04958	0.00229162	0.0107178
GDI1	4062.49	0.709511	0.142418	4.98189	6.29673e-07	7.6312e-06
MGAT5	1872.42	0.708952	0.172302	4.11459	3.87862e-05	0.000307034
RLIM	1283.81	0.7089	0.222286	3.18913	0.00142703	0.00711575
USP32	730.392	0.708886	0.233647	3.034	0.00241331	0.0111855
RSBN1	1066.51	0.707813	0.206316	3.43072	0.000601976	0.00337883
DNAJB6	3650.67	0.707682	0.146378	4.83463	1.33394e-06	1.49773e-05
LTBP2	581.853	0.707584	0.257044	2.75277	0.00590934	0.0239948
COL3A1	4074.88	0.707432	0.204289	3.46289	0.000534404	0.00304798
UBAC2	1337.24	0.707217	0.225436	3.1371	0.00170626	0.00834175
MAML1	2022.21	0.707115	0.181751	3.89057	0.000100008	0.000712399
INO80D	1473.39	0.706802	0.226854	3.11567	0.00183526	0.00885441
CTD-2192J16.15	2851.89	0.706469	0.176118	4.01133	6.03768e-05	0.000455239
PAPOLG	921.478	0.706386	0.184736	3.82375	0.000131435	0.000904645
ZC3H11A	5219.85	0.705716	0.160034	4.4098	1.03467e-05	9.46105e-05
CPSF1	2267.42	0.705351	0.184617	3.82062	0.000133118	0.000915082
MMP2	1356.72	0.705101	0.23994	2.93866	0.00329633	0.0146056
USP47	2952.44	0.704954	0.168168	4.19196	2.76557e-05	0.000227773
MECP2	2391.82	0.70475	0.158712	4.44044	8.97747e-06	8.34778e-05
IRF4	362.443	0.704635	0.274026	2.57142	0.0101283	0.0375236
ABTB1	1993.74	0.704446	0.188055	3.74596	0.000179705	0.00118879
RNF20	1309.94	0.704429	0.19222	3.6647	0.000247633	0.00157199
G2E3	563.694	0.703782	0.223118	3.1543	0.00160882	0.00791339
RASA2	2572.06	0.70372	0.167548	4.2001	2.66792e-05	0.000220637
MATR3	7310.07	0.703085	0.158618	4.43256	9.31228e-06	8.63479e-05
TNK2	3830.28	0.702905	0.172821	4.06725	4.75721e-05	0.000368282
SLAIN2	1698.87	0.702607	0.181357	3.87418	0.000106986	0.000756884
VAT1	906.1	0.70229	0.222648	3.15426	0.00160905	0.00791339
GXYLT1	644.855	0.702235	0.201586	3.48356	0.0004948	0.00284843
PDPR	1147.86	0.701849	0.259455	2.70509	0.00682854	0.0270199
N4BP3	2251.39	0.701827	0.217276	3.23012	0.00123739	0.00629374
ATP6AP1	2248.54	0.701617	0.158298	4.43225	9.32541e-06	8.64211e-05
HNRNPL	4489.78	0.700939	0.134918	5.1953	2.04395e-07	2.76293e-06
TMEM189	394.003	0.700706	0.273354	2.56337	0.0103663	0.038248
DUSP7	670.277	0.700642	0.228572	3.0653	0.00217454	0.0102428
EEF1A1	152186	0.700636	0.136604	5.12895	2.91358e-07	3.79548e-06
Y_RNA	994.95	0.700398	0.181873	3.85102	0.000117625	0.000820193
MAP3K4	1009.87	0.699593	0.217201	3.22095	0.00127768	0.00647073
SEC62	2714.2	0.698306	0.191915	3.63861	0.000274109	0.00171565
PTMS	3098.85	0.698116	0.224962	3.10326	0.00191399	0.0091924
MYSM1	1901.82	0.697978	0.207805	3.35882	0.000782774	0.0042499
TBC1D22A	1106.04	0.697937	0.193164	3.61318	0.000302463	0.00186692
SMPD4	1657.16	0.697787	0.16367	4.26338	2.0136e-05	0.000170258
COL6A2	3469.15	0.69766	0.200277	3.48347	0.000494959	0.00284843
MTMR10	809.288	0.69764	0.235975	2.95642	0.00311236	0.0138844
CKAP2	555.024	0.697591	0.229524	3.03929	0.00237137	0.0110159
BRD3	1109.9	0.697392	0.200177	3.48388	0.000494196	0.00284682
WDR70	599.581	0.696199	0.208145	3.34478	0.000823487	0.00444462
PSMD6	1690.99	0.69584	0.181488	3.83408	0.000126037	0.000870532
RABGAP1L	2411.55	0.695555	0.187218	3.71523	0.000203022	0.00132132
CMIP	2372.89	0.695449	0.196809	3.53363	0.00040989	0.00241013
TTL	836.388	0.695366	0.20001	3.47665	0.000507723	0.00291376
BATF	437.678	0.695337	0.27805	2.50076	0.0123927	0.0442633
SP140L	1223.52	0.694978	0.194932	3.56523	0.00036354	0.00218508
TSR2	921.645	0.694828	0.183962	3.77701	0.00015872	0.00106361
KIAA0100	2383.95	0.694702	0.194585	3.57017	0.000356751	0.00215
EIF3L	2554.58	0.694235	0.194715	3.56539	0.000363316	0.00218453
AEBP2	792.537	0.693815	0.200358	3.46288	0.000534435	0.00304798
PFKFB3	1513.33	0.693804	0.209275	3.31527	0.000915556	0.0048746
UGCG	617.548	0.693285	0.230073	3.01332	0.00258404	0.0119033
CPNE1	3124.58	0.693277	0.142633	4.86057	1.17046e-06	1.33507e-05
ATE1	811.414	0.693114	0.215344	3.21863	0.00128804	0.00651721
TMEM243	532.877	0.692854	0.228406	3.03344	0.00241786	0.0112035
TBC1D23	981.693	0.692084	0.194488	3.55849	0.000372986	0.00222887
NDUFS5	1123.2	0.692052	0.206028	3.35902	0.000782201	0.00424818
GMFB	1137.74	0.691233	0.20735	3.33365	0.000857157	0.00459928
MCPH1	453.669	0.69066	0.257397	2.68324	0.00729118	0.0284965
EXOC1	908.441	0.690226	0.204887	3.36881	0.000754932	0.00411634
DDX20	732.829	0.689841	0.205921	3.35003	0.000808025	0.00436974
UBN1	2310.47	0.689284	0.164357	4.19383	2.74287e-05	0.000226016
LDB1	2164.78	0.689197	0.155045	4.44513	8.78373e-06	8.19533e-05
CTSS	2441.6	0.68918	0.157519	4.37522	1.21309e-05	0.000108698
NIPBL	3035.29	0.689176	0.195499	3.52522	0.000423138	0.00247744
NOB1	562.361	0.688225	0.22438	3.06723	0.00216052	0.0101889
ARAF	1850.82	0.688065	0.157462	4.36973	1.24401e-05	0.000111046
TNKS	1099.35	0.688014	0.211682	3.25022	0.00115315	0.00592734
BNC2	461.711	0.687878	0.269856	2.54905	0.0108017	0.0395652
RTF1	1911.16	0.686882	0.183513	3.74296	0.000181864	0.00120067
AMFR	1435.23	0.685671	0.190747	3.59466	0.00032481	0.00198813
ZNF317	1077.95	0.683599	0.192614	3.54906	0.000386614	0.00229287
RCBTB1	626.803	0.683431	0.22452	3.04396	0.00233482	0.010889
ZBTB1	3062.22	0.682413	0.168454	4.05104	5.09915e-05	0.000390132
CNST	875.316	0.682109	0.190486	3.58089	0.000342428	0.00208016
FAM102A	2186.09	0.681827	0.186258	3.66066	0.000251569	0.00159453
KAT5	763.052	0.681758	0.190676	3.57548	0.000349592	0.00211511
CLDND1	3007.67	0.680952	0.147626	4.61269	3.975e-06	4.04733e-05
GNS	2290.75	0.680713	0.196949	3.45629	0.000547666	0.00310733
TMEM245	1409.35	0.680636	0.194032	3.50785	0.000451747	0.00262816
GPBP1L1	2645.51	0.680604	0.150287	4.52871	5.93456e-06	5.80946e-05
USP22	2464.74	0.680381	0.171289	3.97213	7.12327e-05	0.000527928
TSPYL2	1143.11	0.680298	0.234407	2.90221	0.0037054	0.0161536
GLTSCR1L	1148.61	0.679592	0.229843	2.95677	0.0031088	0.0138753
COL12A1	750.095	0.6793	0.231732	2.93141	0.00337431	0.0148912
FAM177A1	836.275	0.679289	0.217884	3.11767	0.00182287	0.00880493
ABHD4	729.908	0.678864	0.188838	3.59495	0.000324454	0.00198706
ANAPC4	1328.2	0.677907	0.168768	4.0168	5.89941e-05	0.000445833
PDRG1	352.527	0.677895	0.269222	2.51798	0.0118031	0.042656
KDM2B	1879.32	0.676793	0.164006	4.12664	3.68109e-05	0.000293226
EIF3G	3989.78	0.676672	0.166017	4.07591	4.58352e-05	0.000356844
LNPEP	4162.01	0.676072	0.229026	2.95194	0.00315784	0.0140637
ATP6V1C1	1111.21	0.675777	0.189085	3.57392	0.000351672	0.00212535
FAM13B	1355.58	0.675737	0.182929	3.69399	0.000220761	0.00142275
PRKRIP1	945.226	0.674849	0.184062	3.66642	0.000245972	0.00156265
DGAT1	867.079	0.674843	0.225625	2.99099	0.00278075	0.012655
ZFYVE1	679.355	0.673833	0.216703	3.10948	0.00187416	0.00902363
SF3B1	11980.4	0.672797	0.171049	3.93336	8.37667e-05	0.000607456
LIN54	756.51	0.672132	0.200438	3.35331	0.000798509	0.00432111
PPP2R5A	2468.74	0.6721	0.168249	3.99467	6.47855e-05	0.000484716
MAP3K1	993.549	0.671974	0.198794	3.38025	0.000724211	0.00397377
PPP2R2D	900.925	0.671509	0.187336	3.58452	0.000337696	0.00205519
ASPSCR1	824.627	0.671443	0.196354	3.41955	0.000627257	0.00350233
PINK1	331.685	0.671098	0.263545	2.54643	0.0108831	0.0398019
ARID3B	1261.84	0.670949	0.185164	3.62354	0.000290596	0.00180379
TMEM167B	1240.37	0.67056	0.2044	3.28063	0.00103577	0.00542192
NNMT	775.324	0.670403	0.252332	2.65683	0.00788794	0.0304896
TADA2B	1233.83	0.670332	0.185401	3.61559	0.00029967	0.00185245
TTBK2	604.386	0.669933	0.262939	2.54786	0.0108385	0.0396649
BRAP	649.952	0.669901	0.240166	2.78932	0.00528185	0.0218805
TAGAP	5011.5	0.669831	0.137602	4.8679	1.12792e-06	1.2919e-05
TFRC	939.165	0.669409	0.201532	3.3216	0.000895036	0.00477304
KLC4	517.604	0.669057	0.213172	3.13857	0.00169775	0.00830507
KDELR2	1851.98	0.668473	0.187535	3.56453	0.000364505	0.0021883
DSCR3	1764.88	0.668174	0.156022	4.28258	1.8474e-05	0.000157646
RARA	864.078	0.667687	0.234595	2.84613	0.00442544	0.0188398
GOLGA5	630.037	0.667133	0.231726	2.87898	0.00398966	0.017238
COL4A3BP	1680.12	0.667041	0.184482	3.61575	0.000299483	0.00185199
UQCRC2	2211.82	0.666879	0.160242	4.16169	3.159e-05	0.000256213
WIPF1	13523.6	0.66623	0.164085	4.06026	4.90171e-05	0.000376956
SKI	5532.13	0.666095	0.154872	4.30095	1.70067e-05	0.00014673
SCML4	547.719	0.666065	0.226838	2.9363	0.00332157	0.0146975
AATF	1692.77	0.665377	0.174992	3.80234	0.000143338	0.000976139
BTBD7	812.208	0.665116	0.202768	3.28018	0.0010374	0.00542703
KLHDC3	1476.12	0.664959	0.195494	3.40142	0.000670359	0.00370539
POFUT2	993.071	0.664732	0.177416	3.74675	0.000179144	0.00118574
AKAP9	4503.91	0.664528	0.142231	4.67219	2.98e-06	3.10907e-05
FAIM3	797.181	0.664127	0.203723	3.25995	0.00111432	0.00576547
FAM8A1	1025.08	0.664125	0.212161	3.13029	0.00174637	0.00848757
TGFBRAP1	818.206	0.663588	0.199416	3.32766	0.000875777	0.004687
PMPCB	1104.21	0.663174	0.217992	3.04219	0.00234863	0.0109375
ZFP64	353.167	0.663038	0.25025	2.6495	0.00806109	0.0310353
WRNIP1	1408.13	0.662765	0.175345	3.77977	0.000156975	0.00105363
BRIX1	510.775	0.662612	0.245354	2.70063	0.00692073	0.0273204
LTN1	1486.54	0.662599	0.20874	3.17428	0.00150209	0.00744279
FAM21C	694.266	0.662586	0.242511	2.73219	0.00629144	0.025253
SETD8	975.375	0.662364	0.189061	3.50344	0.000459284	0.00266636
SYVN1	1451.24	0.66234	0.179629	3.68727	0.000226669	0.00145345
RELB	1745.38	0.662055	0.22394	2.9564	0.00311254	0.0138844
C1orf52	549.942	0.66115	0.219599	3.01071	0.00260636	0.0119797
USP7	4006.25	0.661092	0.163751	4.03717	5.40995e-05	0.00041148
EEF1A1P5	2809.29	0.660305	0.146589	4.50446	6.65405e-06	6.39634e-05
SP3	3006.33	0.65985	0.17767	3.71392	0.000204073	0.00132607
PSMG2	866.253	0.659806	0.202302	3.26149	0.00110828	0.0057428
RSL1D1	2055.28	0.659386	0.15091	4.36939	1.24592e-05	0.000111156
LAMTOR3	541.625	0.659315	0.237424	2.77695	0.00548718	0.0225288
XPOT	2501.77	0.659168	0.168534	3.91118	9.18479e-05	0.00065997
ARMC8	1073.91	0.65913	0.195491	3.37167	0.000747142	0.0040779
RFNG	513.36	0.658996	0.219501	3.00224	0.00268001	0.0122667
ANAPC5	3300.8	0.658783	0.149127	4.41761	9.9799e-06	9.18674e-05
HPCAL1	759.16	0.658498	0.22628	2.9101	0.00361317	0.0158058
DUSP5	701.454	0.658263	0.224252	2.93537	0.00333155	0.01473
POLB	344.248	0.65801	0.248405	2.64894	0.00807437	0.0310719
MAFK	413.942	0.657648	0.237861	2.76483	0.00569517	0.023244
ASH1L	1956.8	0.657444	0.236672	2.77787	0.00547165	0.0224818
EEA1	750.093	0.656975	0.222422	2.95373	0.00313962	0.0139901
MGAT1	7664.22	0.656462	0.159192	4.12372	3.72805e-05	0.000296394
PCCB	431.622	0.65594	0.242435	2.70563	0.00681743	0.0269901
MED13	2602.44	0.655627	0.207323	3.16234	0.00156506	0.00771774
RNF169	805.033	0.655506	0.249554	2.62672	0.00862134	0.0327945
EMD	1027.45	0.655251	0.193788	3.38127	0.000721507	0.0039642
ITSN2	3401.45	0.655111	0.160411	4.08394	4.42786e-05	0.000346195
ZNF207	4590.5	0.655045	0.145245	4.50995	6.48439e-06	6.25751e-05
UBTF	4157.5	0.654533	0.156779	4.17487	2.98152e-05	0.000243493
FOXO1	538.998	0.653873	0.251689	2.59794	0.0093784	0.0351557
UPP1	6274.68	0.653652	0.151421	4.3168	1.58309e-05	0.000137448
SPTY2D1	1328.17	0.653047	0.174685	3.73843	0.000185173	0.00121861
PCGF1	396.849	0.652576	0.25604	2.54873	0.0108117	0.0395757
EIF4E3	1384.5	0.651883	0.169987	3.83491	0.000125612	0.000868912
CBX7	1490.56	0.651837	0.167124	3.90032	9.60654e-05	0.000687282
SDHB	786.103	0.651679	0.234647	2.77727	0.00548173	0.0225121
SHOC2	1365.51	0.651301	0.199236	3.269	0.0010793	0.00562128
RABGGTA	650.296	0.651239	0.210443	3.09461	0.00197072	0.00942257
TDG	1170.69	0.651061	0.199894	3.25702	0.00112587	0.00581974
CAST	4995.41	0.650878	0.162786	3.99836	6.37834e-05	0.000477652
STX8	763.321	0.65086	0.245676	2.64926	0.0080668	0.03105
ISG15	972.603	0.650079	0.22359	2.90746	0.00364382	0.015923
SNX18	1546.16	0.649858	0.192612	3.37392	0.000741049	0.00405538
N4BP1	2462.8	0.649822	0.157116	4.13593	3.53525e-05	0.00028229
MAP3K7	1399.69	0.648838	0.209957	3.09034	0.0019993	0.00953438
NRIP1	944.34	0.648414	0.246323	2.63237	0.00847909	0.0323727
FZR1	1476.82	0.648094	0.171099	3.78782	0.000151976	0.00102633
GOLGA2	1741.64	0.647949	0.167762	3.86232	0.000112316	0.000790524
EIF3M	1679.11	0.647929	0.182733	3.54577	0.000391466	0.00231998
ADAR	9483.14	0.646289	0.150805	4.28559	1.82253e-05	0.000155779
PAK2	3666.41	0.646139	0.157309	4.10744	4.00061e-05	0.000315782
NUP98	2409.85	0.646094	0.186021	3.47323	0.000514237	0.00294909
UBA52	7096.34	0.644517	0.166894	3.86185	0.000112534	0.000791044
TNFSF12	811.19	0.643821	0.205445	3.13379	0.00172566	0.00840676
PRRC2C	8674.4	0.643686	0.13355	4.8198	1.437e-06	1.6026e-05
EXOSC8	961.218	0.643638	0.216791	2.96894	0.00298829	0.0134209
ZFX	1089.14	0.643261	0.19509	3.29725	0.000976372	0.00516017
RNF139	821.657	0.643191	0.215563	2.98378	0.00284715	0.0128852
TGFBI	2918.96	0.642925	0.210685	3.05159	0.0022763	0.0106613
C11orf68	1002.55	0.642853	0.219554	2.92799	0.00341156	0.0150274
ZNF146	1768.65	0.6426	0.19243	3.3394	0.000839594	0.00451385
SIN3A	2529.58	0.64251	0.180233	3.56488	0.000364016	0.00218714
BOD1L1	4467.85	0.642448	0.140069	4.58665	4.50416e-06	4.53024e-05
HAUS6	1068.1	0.642298	0.180411	3.56018	0.000370596	0.00221941
CPEB2	436.99	0.642088	0.243847	2.63316	0.00845943	0.0323126
SMARCA2	3384.99	0.641324	0.182811	3.50813	0.000451266	0.00262629
TROVE2	1405.63	0.641122	0.166078	3.86037	0.000113216	0.000795162
LPCAT4	780.293	0.640876	0.212606	3.01438	0.00257507	0.0118686
NCOA2	1946.23	0.640279	0.176756	3.62239	0.000291897	0.00180915
DSTN	1321.69	0.640158	0.220615	2.9017	0.00371139	0.0161755
IGFBP3	723.274	0.640004	0.221584	2.88831	0.00387317	0.016814
CDS2	1692.1	0.6399	0.189206	3.38203	0.000719536	0.00395605
NBR1	3081.33	0.639791	0.15532	4.11918	3.80217e-05	0.000301706
ATXN3	674.809	0.639588	0.226569	2.82292	0.00475882	0.0200638
KIAA0195	1710.74	0.639563	0.190367	3.35963	0.000780483	0.00424025
ZCCHC2	839.039	0.638145	0.213794	2.98486	0.00283712	0.0128609
NT5C2	985.075	0.637982	0.227807	2.80053	0.00510182	0.0212802
RBMS1	3740.78	0.637703	0.1436	4.44082	8.96178e-06	8.33816e-05
VPS8	749.509	0.636983	0.221871	2.87096	0.00409224	0.0176121
TSHZ1	1278.41	0.636906	0.199115	3.19869	0.00138054	0.00692367
NMT1	2700.52	0.634942	0.162752	3.90129	9.56807e-05	0.000684826
SMCHD1	3817.64	0.634402	0.183991	3.448	0.000564748	0.00319875
AKIRIN1	1810.77	0.634071	0.158643	3.99684	6.41928e-05	0.0004805
MAP2K1	2510.75	0.633981	0.151488	4.18501	2.85149e-05	0.000234265
TGFBR1	5005.11	0.633612	0.157588	4.02067	5.80319e-05	0.000438962
KPNB1	6365.3	0.632521	0.157824	4.00777	6.12938e-05	0.0004611
SMARCC1	2269.62	0.63229	0.161079	3.92535	8.66021e-05	0.000626307
HERC2P9	698.793	0.632263	0.236094	2.67801	0.00740599	0.0288837
CDKN1B	3518.39	0.632201	0.199936	3.16202	0.00156677	0.0077239
LAMTOR5	684.22	0.631765	0.252301	2.50402	0.0122791	0.0439434
CBL	2059.36	0.631649	0.194611	3.2457	0.00117163	0.00600803
TMEM167A	1412.4	0.630696	0.186982	3.37304	0.00074344	0.00406307
ZNF431	489.502	0.630633	0.224185	2.813	0.00490815	0.0206025
COL5A2	605.369	0.629829	0.254267	2.47703	0.0132479	0.0468517
CEP192	1371.19	0.629792	0.21076	2.9882	0.00280626	0.0127526
DCAF12	898.72	0.629768	0.190829	3.30017	0.000966271	0.00511725
KLC1	1100.34	0.628959	0.194928	3.22662	0.00125264	0.00636147
PIKFYVE	1478.19	0.628852	0.196919	3.19346	0.0014058	0.00702902
WDR47	477.92	0.628672	0.240058	2.61883	0.00882316	0.0334013
CCNL2	5302.5	0.628566	0.138832	4.52754	5.96733e-06	5.82441e-05
NGDN	710.317	0.628556	0.227375	2.7644	0.00570278	0.0232693
FAM35A	703.597	0.62853	0.19241	3.26661	0.00108843	0.00565969
TET3	1519.17	0.628068	0.20789	3.02116	0.00251808	0.0116287
COIL	600.131	0.627232	0.243337	2.57763	0.00994818	0.0369808
BAG4	438.673	0.627166	0.253774	2.47136	0.0134601	0.0475182
TAOK1	2432.45	0.627087	0.227516	2.75624	0.00584707	0.0237816
RAB8B	4857.04	0.626662	0.185857	3.37174	0.000746957	0.0040779
POLR2C	1176.8	0.62613	0.213215	2.93661	0.00331826	0.0146909
2009-09-01	8927.43	0.625538	0.150179	4.16528	3.10971e-05	0.000252463
EPN1	858.662	0.625172	0.202731	3.08375	0.00204412	0.00970604
AREL1	1610.6	0.624473	0.191987	3.25269	0.00114317	0.00588706
ZBTB41	570.4	0.623796	0.238123	2.61963	0.00880241	0.0333449
PNISR	6379.91	0.623707	0.137114	4.5488	5.39521e-06	5.32754e-05
MAST2	606.312	0.623529	0.227966	2.73518	0.00623459	0.0250797
ADAM17	722.9	0.623442	0.219313	2.8427	0.00447334	0.019029
CRAMP1L	657.395	0.623257	0.209743	2.97153	0.00296318	0.0133371
PIM2	1447.51	0.622958	0.170617	3.65121	0.000261011	0.00164427
VPS41	1331.84	0.622223	0.190783	3.26142	0.00110855	0.0057428
XPNPEP1	1574.91	0.622155	0.18079	3.4413	0.000578922	0.00327006
NAB1	759.541	0.622037	0.204151	3.04694	0.00231182	0.010801
SPIN1	1340.43	0.621865	0.192287	3.23404	0.00122052	0.00622511
SGTA	925.9	0.62185	0.182319	3.41078	0.00064777	0.00359981
SRSF2	4780.42	0.621554	0.160889	3.86325	0.000111889	0.000787852
SAP30BP	2070.45	0.621543	0.178357	3.48483	0.000492445	0.00283792
KIAA1033	1120.32	0.620844	0.186434	3.3301	0.000868159	0.00464924
AGO4	1652.28	0.620292	0.180675	3.43319	0.000596528	0.00335774
COPB1	3067.66	0.620108	0.168455	3.68115	0.000232188	0.0014848
RAB7A	3467.51	0.619731	0.143059	4.33199	1.47766e-05	0.000129452
MAP3K5	1210.65	0.619398	0.176163	3.51605	0.00043802	0.00255641
SH3GLB1	2818.45	0.619314	0.164034	3.77551	0.000159678	0.0010696
WDTC1	2669.83	0.619272	0.157325	3.93626	8.2763e-05	0.000600969
DHX36	1719.97	0.619165	0.166869	3.71047	0.000206871	0.00134214
KMT2A	3704.27	0.618599	0.201105	3.076	0.00209799	0.0099346
ZC3H7A	1527.63	0.618046	0.16545	3.73555	0.000187307	0.00123065
COG7	398.931	0.617537	0.243826	2.5327	0.0113188	0.0411402
MCM9	554.906	0.61743	0.218722	2.8229	0.00475916	0.0200638
FSTL1	1170.37	0.617345	0.249399	2.47534	0.0133111	0.0470348
IDS	7147.27	0.616808	0.157414	3.91838	8.91447e-05	0.000643042
CCNT2	1612.99	0.616015	0.168819	3.64897	0.000263296	0.0016574
PREP	948.894	0.615446	0.217529	2.82927	0.00466547	0.0197445
SSR3	2225.53	0.615394	0.163324	3.76794	0.000164599	0.00109899
SEC23A	1139.94	0.614389	0.198527	3.09475	0.00196981	0.00942095
DCAF5	2823.77	0.614315	0.162196	3.7875	0.000152171	0.00102681
UBE2K	1511.72	0.613696	0.169784	3.61457	0.000300848	0.00185835
TOPBP1	2070.92	0.613532	0.186412	3.29127	0.000997363	0.00525362
RHOG	1477.95	0.613306	0.178971	3.42685	0.000610631	0.00342223
TMEM184B	1002.02	0.613196	0.183904	3.33432	0.000855082	0.00458964
ATAD1	1112.67	0.612521	0.214344	2.85766	0.00426779	0.0182629
SETD3	2017.46	0.612328	0.204525	2.99391	0.00275431	0.012558
KIAA1109	1955.82	0.611616	0.201686	3.03251	0.00242528	0.0112315
CEBPG	1426.03	0.610973	0.184907	3.30422	0.000952411	0.00505127
PPIG	2769.83	0.610745	0.215199	2.83804	0.0045391	0.019269
YTHDF3	1564.07	0.610654	0.185845	3.28583	0.00101681	0.00533113
MARK2	2106.74	0.609627	0.151369	4.02743	5.63906e-05	0.000428117
SAMD4B	1121.46	0.609539	0.231582	2.63207	0.00848675	0.0323795
MUT	509.978	0.608395	0.238593	2.54993	0.0107746	0.0395012
PSMD10	726.461	0.608312	0.235571	2.58229	0.0098146	0.0365666
PCMTD1	1281.53	0.608259	0.18879	3.22188	0.00127353	0.00645169
CCDC94	538.369	0.606506	0.244691	2.47866	0.0131876	0.0466585
RAB21	1819.91	0.606255	0.152563	3.9738	7.07349e-05	0.000524474
SENP5	1232.08	0.60622	0.172878	3.50664	0.000453797	0.00263822
[truncated: 2,719 more rows]

## Sheet: NKcell killing_ genes
GENE	baseMean	log2FoldChange	lfcSE	stat	pvalue	padj
HLA-A	66785.5	0.178818	0.236449	0.756263	0.449492	0.651864
HLA-B	92093.4	0.309864	0.160245	1.93369	0.0531514	0.142245
HLA-C	96028.4	0.422748	0.184881	2.2866	0.0222195	0.0715714
HLA-G	83.6022	0.734164	0.568	1.29254	0.196169	0.375698
HLA-E	44861.2	0.352834	0.159688	2.20952	0.0271386	0.0839749
KIR3DL2	363.026	0.0365413	0.260436	0.140308	0.888417	0.947978
KIR3DL1	753.467	-0.85232	0.207458	-4.10839	3.98429e-05	0.000314795
KIR2DL1	313.966	0.0291687	0.373894	0.0780131	0.937818	0.972218
KIR2DL3	956.05	-0.489479	0.457564	-1.06975	0.284732	0.485089
KIR2DL4	371.29	-2.39151	0.27648	-8.64985	5.15669e-18	3.62175e-16
KLRC1	407.739	-0.924085	0.276238	-3.34525	0.000822094	0.00443856
KLRC2	60.2291	-1.07306	0.492173	-2.18024	0.0292398	0.0892387
KLRC3	71.2211	-0.404966	0.489894	-0.826641	0.408441	0.613516
KLRD1	5803.61	-0.735338	0.207667	-3.54095	0.000398687	0.00235685
PTPN6	2463.45	-0.124064	0.152486	-0.813605	0.415872	0.620044
PTPN11	1579.98	-0.330093	0.175253	-1.88352	0.0596301	0.155089
ICAM1	408.875	-0.562833	0.339821	-1.65627	0.097668	0.224233
ICAM2	470.537	-0.176634	0.222745	-0.792985	0.427786	0.631483
ITGAL	9764.63	-0.975538	0.179308	-5.44058	5.31072e-08	8.05639e-07
ITGB2	9998.47	-1.56164	0.165033	-9.46263	3.00307e-21	3.04084e-19
PTK2B	9091.25	1.30579	0.15287	8.54185	1.32092e-17	8.72072e-16
VAV3	1125.4	1.1265	0.203763	5.5285	3.22977e-08	5.11096e-07
VAV1	2624.94	0.442884	0.147905	2.99439	0.00274993	0.012545
VAV2	75.72	-1.12689	0.46125	-2.44312	0.0145608	0.0506163
RAC1	3329.72	0.51664	0.179785	2.87365	0.00405753	0.0175038
RAC2	5295.65	-0.473524	0.143884	-3.29102	0.000998249	0.00525553
RAC3	34.0089	0.245689	0.562031	0.437145	0.662006	0.816106
PAK1	552.307	0.223689	0.210027	1.06505	0.286855	0.487579
MAP2K1	2510.75	0.633981	0.151488	4.18501	2.85149e-05	0.000234265
MAP2K2	3203.96	0.780212	0.1664	4.68877	2.7485e-06	2.89681e-05
MAPK1	9862.25	0.772345	0.171596	4.50095	6.765e-06	6.48407e-05
MAPK3	542.654	-0.252327	0.227819	-1.10758	0.268045	0.465008
TNF	674.567	-3.97244	0.271351	-14.6395	1.5727e-48	1.44207e-45
CSF2	73.8479	-2.58315	0.506826	-5.09673	3.45575e-07	4.44237e-06
IFNG	299.339	-1.76207	0.347556	-5.06987	3.98078e-07	5.06185e-06
KIR2DS4	652.477	-0.27335	0.304383	-0.898048	0.36916	0.576678
NCR2	52.4843	-4.02366	0.602933	-6.67347	2.49817e-11	6.98072e-10
TYROBP	2480.91	-0.629142	0.203252	-3.09538	0.0019656	0.00940628
LCK	3127.92	-0.694737	0.194559	-3.57082	0.000355859	0.00214751
FCGR3A	6028.67	-2.63718	0.220284	-11.9717	4.99991e-33	1.23169e-30
FCGR3B	141.125	0.364729	0.442995	0.823325	0.410323	0.615155
NCR1	1135.13	-1.49082	0.212929	-7.00151	2.53223e-12	8.52949e-11
NCR3	750.687	-2.42941	0.313395	-7.75191	9.05197e-15	4.38131e-13
FCER1G	1749	-0.622409	0.20296	-3.06666	0.00216466	0.0102021
CD247	18169	0.451558	0.150536	2.99966	0.00270277	0.0123605
ZAP70	11318.6	0.714449	0.178386	4.00508	6.19976e-05	0.00046597
SYK	1851.39	-0.021658	0.165709	-0.130699	0.896013	0.952208
LCP2	7914.6	-0.409132	0.136637	-2.99431	0.00275071	0.012545
LAT	149.544	-1.56225	0.343215	-4.55181	5.31868e-06	5.26288e-05
PLCG1	4148.29	0.930947	0.192466	4.83695	1.31847e-06	1.4834e-05
PLCG2	4744.69	1.38947	0.219854	6.31997	2.61618e-10	6.26706e-09
SH3BP2	1599.38	-1.1534	0.165118	-6.98529	2.84268e-12	9.45937e-11
PIK3CA	1706.59	1.3305	0.21082	6.31108	2.771e-10	6.57116e-09
PIK3CD	10855.9	0.795469	0.159023	5.00223	5.6671e-07	6.92855e-06
PIK3CB	325.373	-0.392996	0.29202	-1.34578	0.178372	0.350182
PIK3CG	2498.18	0.726069	0.22471	3.23114	0.00123297	0.006279
PIK3R1	4282.05	1.41213	0.155399	9.08713	1.01691e-19	8.56329e-18
PIK3R5	4127.62	0.744264	0.148115	5.02489	5.03708e-07	6.24152e-06
PIK3R2	452.413	-0.33434	0.249761	-1.33864	0.180689	0.353853
PIK3R3	95.1072	-1.76826	0.40687	-4.34601	1.38634e-05	0.000122296
FYN	12110.6	1.16677	0.141482	8.24681	1.62683e-16	9.72854e-15
SHC1	1170.67	-0.304027	0.195899	-1.55195	0.120673	0.262378
SHC2	3.05809	-0.101762	0.530894	-0.19168	0.847993
SHC3	11.1747	0.622197	0.64189	0.96932	0.332385	0.539115
SHC4	6.24014	-0.548184	0.597031	-0.918183	0.358523	0.56599
GRB2	1954.01	0.269517	0.162162	1.66202	0.0965084	0.222127
SOS1	2376.76	-0.405221	0.216848	-1.86869	0.0616661	0.159081
SOS2	1415.58	0.232583	0.198509	1.17165	0.241338	0.432965
HRAS	528.855	0.512699	0.228136	2.24734	0.024618	0.077619
KRAS	1175.61	-0.00472176	0.214631	-0.0219995	0.982448	0.992551
NRAS	1261.41	-0.292984	0.163475	-1.79222	0.0730976	0.181044
ARAF	1850.82	0.688065	0.157462	4.36973	1.24401e-05	0.000111046
BRAF	1451.61	1.58271	0.211502	7.48319	7.25395e-14	3.03105e-12
RAF1	2921.97	0.929509	0.155527	5.97651	2.27975e-09	4.51708e-08
MICB	696.847	0.499729	0.226402	2.20726	0.0272959	0.084351
MICA	380.885	0.709513	0.232659	3.04958	0.00229162	0.0107178
ULBP1	25.0641	-1.55991	0.646053	-2.41452	0.0157561	0.0540094
ULBP2	42.2467	-1.11777	0.602217	-1.85609	0.0634407	0.162364
ULBP3	9.50127	-0.621202	0.643005	-0.966093	0.333998	0.540666
RAET1E	1.61721	-0.10241	0.39261	-0.260844	0.794213
KLRK1	412.382	0.310569	0.259597	1.19635	0.231559	0.421698
KLRC4-KLRK1	146.56	-0.716404	0.476228	-1.50433	0.132496	0.281339
HCST	1113.39	-0.865609	0.448225	-1.9312	0.0534588	0.142819
CD48	4731.12	0.936672	0.189701	4.93762	7.90824e-07	9.37683e-06
CD244	2347.67	-0.256935	0.164431	-1.56257	0.118153	0.25843
PPP3CA	2141.2	0.483245	0.172019	2.80926	0.00496558	0.0208118
PPP3CB	1162.96	-0.433258	0.190548	-2.27374	0.0229816	0.0734671
PPP3CC	1847.94	1.8845	0.173601	10.8554	1.88065e-27	3.04315e-25
PPP3R1	1561.2	1.41675	0.183236	7.73184	1.06005e-14	5.07136e-13
PPP3R2	2.34985	-0.115997	0.427507	-0.271333	0.786135
NFATC1	514.934	0.737418	0.235196	3.13534	0.00171656	0.00838019
NFATC2	5908.65	0.945712	0.186288	5.0766	3.8425e-07	4.90112e-06
PRKCA	491.845	-0.000527236	0.298783	-0.00176461	0.998592	0.999213
PRKCB	1705.83	0.062042	0.163543	0.379361	0.70442	0.842802
PRKCG	4.82911	0.0572872	0.572018	0.100149	0.920226
SH2D1B	7051.22	0.286539	0.165003	1.73657	0.0824627	0.198057
SH2D1A	3908.56	1.93109	0.205843	9.38141	6.50985e-21	6.28334e-19
IFNGR1	1823.61	1.11807	0.184487	6.06045	1.35744e-09	2.81463e-08
IFNGR2	131.781	1.30393	0.516944	2.52238	0.0116564	0.0421999
IFNA7	0.142668	-0.0265182	0.374122	-0.0708812	0.943492
IFNA8	0.385689	-0.180888	0.376565	-0.480363	0.630969
IFNA14	1.57398	0.329165	0.391721	0.840306	0.400737
IFNA17	1.78372	0.0197938	0.396149	0.0499655	0.96015
IFNA21	0.428005	-0.195976	0.3772	-0.519554	0.603374
IFNAR1	936.066	-0.346218	0.223318	-1.55033	0.121061	0.263083
IFNAR2	801.209	-0.00976832	0.198591	-0.0491881	0.960769	0.982638
TNFSF10	615.988	-1.92556	0.258911	-7.43717	1.02862e-13	4.19196e-12
TNFRSF10A	65.0018	-0.216962	0.501899	-0.432282	0.665536	0.818104
TNFRSF10B	357.237	0.318925	0.294231	1.08393	0.278397	0.477645
TNFRSF10C	16.9532	-0.625722	0.646702	-0.967558	0.333265	0.53991
TNFRSF10D	52.6897	0.69335	0.547745	1.26583	0.205575	0.388262
FASLG	1530.6	-1.61858	0.201993	-8.01306	1.11891e-15	5.95727e-14
FAS	344.228	0.460876	0.258771	1.78102	0.0749094	0.184414
GZMB	12360.4	-1.2645	0.196208	-6.4447	1.15832e-10	2.93673e-09
PRF1	32468.7	-1.03997	0.157021	-6.62314	3.51641e-11	1e-09
CASP3	1349.69	-0.105808	0.215877	-0.490131	0.624041	0.791258
BID	428.828	-0.373399	0.243589	-1.53291	0.125299	0.270184
